# Supplementary material for: Differential inhibition of LINE1 and LINE2 retrotransposition by vertebrate AID/APOBEC proteins
Source: Retrovirology. 2013 Dec 17;10:156. doi: 10.1186/1742-4690-10-156 (PMC3880073; doi:10.1186/1742-4690-10-156)
Supplement: Additional file 2 — An Excel spreadsheet (XLS) that corresponds to the data in Additional file 1, Section 3, Coordinates of editing detection pairs. The spreadsheet contains all the coordinates of editing pairs used in our in silico genomic analyses. [file 1742-4690-10-156-S2.xls]

## Sheet: Edited sites DR LINEandLTR
track name="Edited Sites (A) danRer7 Zebrafish LINE L1 1e-8 8" color=255,0,0 visibility=1
chr12	DNAEfinder	.	43802385	43802385	.	+	.	chr12:43802188-43802982+
chr12	DNAEfinder	.	43802391	43802391	.	+	.	chr12:43802188-43802982+
chr12	DNAEfinder	.	43802394	43802394	.	+	.	chr12:43802188-43802982+
chr12	DNAEfinder	.	43802397	43802397	.	+	.	chr12:43802188-43802982+
chr12	DNAEfinder	.	43802400	43802400	.	+	.	chr12:43802188-43802982+
chr12	DNAEfinder	.	43802403	43802403	.	+	.	chr12:43802188-43802982+
chr12	DNAEfinder	.	43802449	43802449	.	+	.	chr12:43802188-43802982+
chr12	DNAEfinder	.	43802461	43802461	.	+	.	chr12:43802188-43802982+
chr12	DNAEfinder	.	43802493	43802493	.	+	.	chr12:43802188-43802982+
chr15	DNAEfinder	.	44168624	44168624	.	+	.	chr15:44168197-44169244+
chr15	DNAEfinder	.	44168635	44168635	.	+	.	chr15:44168197-44169244+
chr15	DNAEfinder	.	44168638	44168638	.	+	.	chr15:44168197-44169244+
chr15	DNAEfinder	.	44168641	44168641	.	+	.	chr15:44168197-44169244+
chr15	DNAEfinder	.	44168644	44168644	.	+	.	chr15:44168197-44169244+
chr15	DNAEfinder	.	44168647	44168647	.	+	.	chr15:44168197-44169244+
chr15	DNAEfinder	.	44168687	44168687	.	+	.	chr15:44168197-44169244+
chr15	DNAEfinder	.	44168699	44168699	.	+	.	chr15:44168197-44169244+
chr17	DNAEfinder	.	12143932	12143932	.	-	.	chr17:12143329-12144354-
chr17	DNAEfinder	.	12143929	12143929	.	-	.	chr17:12143329-12144354-
chr17	DNAEfinder	.	12143926	12143926	.	-	.	chr17:12143329-12144354-
chr17	DNAEfinder	.	12143923	12143923	.	-	.	chr17:12143329-12144354-
chr17	DNAEfinder	.	12143920	12143920	.	-	.	chr17:12143329-12144354-
chr17	DNAEfinder	.	12143907	12143907	.	-	.	chr17:12143329-12144354-
chr17	DNAEfinder	.	12143880	12143880	.	-	.	chr17:12143329-12144354-
chr17	DNAEfinder	.	12143868	12143868	.	-	.	chr17:12143329-12144354-
chr4	DNAEfinder	.	40401280	40401280	.	-	.	chr4:40400095-40401556-
chr4	DNAEfinder	.	40401279	40401279	.	-	.	chr4:40400095-40401556-
chr4	DNAEfinder	.	40401278	40401278	.	-	.	chr4:40400095-40401556-
chr4	DNAEfinder	.	40401274	40401274	.	-	.	chr4:40400095-40401556-
chr4	DNAEfinder	.	40401265	40401265	.	-	.	chr4:40400095-40401556-
chr4	DNAEfinder	.	40401239	40401239	.	-	.	chr4:40400095-40401556-
chr4	DNAEfinder	.	40401235	40401235	.	-	.	chr4:40400095-40401556-
chr4	DNAEfinder	.	40401196	40401196	.	-	.	chr4:40400095-40401556-
chr6	DNAEfinder	.	31427757	31427757	.	+	.	chr6:31427567-31428355+
chr6	DNAEfinder	.	31427760	31427760	.	+	.	chr6:31427567-31428355+
chr6	DNAEfinder	.	31427763	31427763	.	+	.	chr6:31427567-31428355+
chr6	DNAEfinder	.	31427766	31427766	.	+	.	chr6:31427567-31428355+
chr6	DNAEfinder	.	31427769	31427769	.	+	.	chr6:31427567-31428355+
chr6	DNAEfinder	.	31427809	31427809	.	+	.	chr6:31427567-31428355+
chr6	DNAEfinder	.	31427821	31427821	.	+	.	chr6:31427567-31428355+
chr6	DNAEfinder	.	31427853	31427853	.	+	.	chr6:31427567-31428355+
chr6	DNAEfinder	.	50868930	50868930	.	+	.	chr6:50868737-50869535+
chr6	DNAEfinder	.	50868933	50868933	.	+	.	chr6:50868737-50869535+
chr6	DNAEfinder	.	50868936	50868936	.	+	.	chr6:50868737-50869535+
chr6	DNAEfinder	.	50868939	50868939	.	+	.	chr6:50868737-50869535+
chr6	DNAEfinder	.	50868942	50868942	.	+	.	chr6:50868737-50869535+
chr6	DNAEfinder	.	50868985	50868985	.	+	.	chr6:50868737-50869535+
chr6	DNAEfinder	.	50868997	50868997	.	+	.	chr6:50868737-50869535+
chr6	DNAEfinder	.	50869024	50869024	.	+	.	chr6:50868737-50869535+
chr6	DNAEfinder	.	50869029	50869029	.	+	.	chr6:50868737-50869535+
chr9	DNAEfinder	.	39484078	39484078	.	-	.	chr9:39483466-39484267-
chr9	DNAEfinder	.	39484075	39484075	.	-	.	chr9:39483466-39484267-
chr9	DNAEfinder	.	39484072	39484072	.	-	.	chr9:39483466-39484267-
chr9	DNAEfinder	.	39484069	39484069	.	-	.	chr9:39483466-39484267-
chr9	DNAEfinder	.	39484059	39484059	.	-	.	chr9:39483466-39484267-
chr9	DNAEfinder	.	39484023	39484023	.	-	.	chr9:39483466-39484267-
chr9	DNAEfinder	.	39484011	39484011	.	-	.	chr9:39483466-39484267-
chr9	DNAEfinder	.	39483979	39483979	.	-	.	chr9:39483466-39484267-
track name="Edited Sites (A) danRer7 Zebrafish LINE L2 1e-8 8" color=255,0,0 visibility=1
chr12	DNAEfinder	.	21226074	21226074	.	-	.	chr12:21225765-21226679-
chr12	DNAEfinder	.	21226072	21226072	.	-	.	chr12:21225765-21226679-
chr12	DNAEfinder	.	21226071	21226071	.	-	.	chr12:21225765-21226679-
chr12	DNAEfinder	.	21226070	21226070	.	-	.	chr12:21225765-21226679-
chr12	DNAEfinder	.	21226069	21226069	.	-	.	chr12:21225765-21226679-
chr12	DNAEfinder	.	21226067	21226067	.	-	.	chr12:21225765-21226679-
chr12	DNAEfinder	.	21226066	21226066	.	-	.	chr12:21225765-21226679-
chr12	DNAEfinder	.	21226065	21226065	.	-	.	chr12:21225765-21226679-
chr13	DNAEfinder	.	52666549	52666549	.	+	.	chr13:52664850-52666685+
chr13	DNAEfinder	.	52666565	52666565	.	+	.	chr13:52664850-52666685+
chr13	DNAEfinder	.	52666566	52666566	.	+	.	chr13:52664850-52666685+
chr13	DNAEfinder	.	52666567	52666567	.	+	.	chr13:52664850-52666685+
chr13	DNAEfinder	.	52666584	52666584	.	+	.	chr13:52664850-52666685+
chr13	DNAEfinder	.	52666600	52666600	.	+	.	chr13:52664850-52666685+
chr13	DNAEfinder	.	52666608	52666608	.	+	.	chr13:52664850-52666685+
chr13	DNAEfinder	.	52666609	52666609	.	+	.	chr13:52664850-52666685+
chr15	DNAEfinder	.	45466339	45466339	.	+	.	chr15:45465988-45466475+
chr15	DNAEfinder	.	45466355	45466355	.	+	.	chr15:45465988-45466475+
chr15	DNAEfinder	.	45466356	45466356	.	+	.	chr15:45465988-45466475+
chr15	DNAEfinder	.	45466357	45466357	.	+	.	chr15:45465988-45466475+
chr15	DNAEfinder	.	45466374	45466374	.	+	.	chr15:45465988-45466475+
chr15	DNAEfinder	.	45466398	45466398	.	+	.	chr15:45465988-45466475+
chr15	DNAEfinder	.	45466399	45466399	.	+	.	chr15:45465988-45466475+
chr15	DNAEfinder	.	45466443	45466443	.	+	.	chr15:45465988-45466475+
chr15	DNAEfinder	.	47160369	47160369	.	-	.	chr15:47160232-47160419-
chr15	DNAEfinder	.	47160353	47160353	.	-	.	chr15:47160232-47160419-
chr15	DNAEfinder	.	47160352	47160352	.	-	.	chr15:47160232-47160419-
chr15	DNAEfinder	.	47160351	47160351	.	-	.	chr15:47160232-47160419-
chr15	DNAEfinder	.	47160334	47160334	.	-	.	chr15:47160232-47160419-
chr15	DNAEfinder	.	47160318	47160318	.	-	.	chr15:47160232-47160419-
chr15	DNAEfinder	.	47160310	47160310	.	-	.	chr15:47160232-47160419-
chr15	DNAEfinder	.	47160309	47160309	.	-	.	chr15:47160232-47160419-
chr16	DNAEfinder	.	11211160	11211160	.	+	.	chr16:11210706-11211296+
chr16	DNAEfinder	.	11211176	11211176	.	+	.	chr16:11210706-11211296+
chr16	DNAEfinder	.	11211177	11211177	.	+	.	chr16:11210706-11211296+
chr16	DNAEfinder	.	11211178	11211178	.	+	.	chr16:11210706-11211296+
chr16	DNAEfinder	.	11211195	11211195	.	+	.	chr16:11210706-11211296+
chr16	DNAEfinder	.	11211219	11211219	.	+	.	chr16:11210706-11211296+
chr16	DNAEfinder	.	11211220	11211220	.	+	.	chr16:11210706-11211296+
chr16	DNAEfinder	.	11211264	11211264	.	+	.	chr16:11210706-11211296+
chr16	DNAEfinder	.	3351650	3351650	.	-	.	chr16:3351516-3352383-
chr16	DNAEfinder	.	3351634	3351634	.	-	.	chr16:3351516-3352383-
chr16	DNAEfinder	.	3351633	3351633	.	-	.	chr16:3351516-3352383-
chr16	DNAEfinder	.	3351632	3351632	.	-	.	chr16:3351516-3352383-
chr16	DNAEfinder	.	3351615	3351615	.	-	.	chr16:3351516-3352383-
chr16	DNAEfinder	.	3351599	3351599	.	-	.	chr16:3351516-3352383-
chr16	DNAEfinder	.	3351591	3351591	.	-	.	chr16:3351516-3352383-
chr16	DNAEfinder	.	3351590	3351590	.	-	.	chr16:3351516-3352383-
chr17	DNAEfinder	.	4083233	4083233	.	-	.	chr17:4082996-4083809-
chr17	DNAEfinder	.	4083225	4083225	.	-	.	chr17:4082996-4083809-
chr17	DNAEfinder	.	4083217	4083217	.	-	.	chr17:4082996-4083809-
chr17	DNAEfinder	.	4083212	4083212	.	-	.	chr17:4082996-4083809-
chr17	DNAEfinder	.	4083210	4083210	.	-	.	chr17:4082996-4083809-
chr17	DNAEfinder	.	4083200	4083200	.	-	.	chr17:4082996-4083809-
chr17	DNAEfinder	.	4083195	4083195	.	-	.	chr17:4082996-4083809-
chr17	DNAEfinder	.	4083188	4083188	.	-	.	chr17:4082996-4083809-
chr19	DNAEfinder	.	11734093	11734093	.	+	.	chr19:11733425-11734229+
chr19	DNAEfinder	.	11734109	11734109	.	+	.	chr19:11733425-11734229+
chr19	DNAEfinder	.	11734110	11734110	.	+	.	chr19:11733425-11734229+
chr19	DNAEfinder	.	11734111	11734111	.	+	.	chr19:11733425-11734229+
chr19	DNAEfinder	.	11734128	11734128	.	+	.	chr19:11733425-11734229+
chr19	DNAEfinder	.	11734152	11734152	.	+	.	chr19:11733425-11734229+
chr19	DNAEfinder	.	11734153	11734153	.	+	.	chr19:11733425-11734229+
chr19	DNAEfinder	.	11734197	11734197	.	+	.	chr19:11733425-11734229+
chr20	DNAEfinder	.	12973772	12973772	.	-	.	chr20:12973637-12978763-
chr20	DNAEfinder	.	12973756	12973756	.	-	.	chr20:12973637-12978763-
chr20	DNAEfinder	.	12973755	12973755	.	-	.	chr20:12973637-12978763-
chr20	DNAEfinder	.	12973754	12973754	.	-	.	chr20:12973637-12978763-
chr20	DNAEfinder	.	12973737	12973737	.	-	.	chr20:12973637-12978763-
chr20	DNAEfinder	.	12973713	12973713	.	-	.	chr20:12973637-12978763-
chr20	DNAEfinder	.	12973712	12973712	.	-	.	chr20:12973637-12978763-
chr20	DNAEfinder	.	12973668	12973668	.	-	.	chr20:12973637-12978763-
chr20	DNAEfinder	.	9380378	9380378	.	-	.	chr20:9380241-9381080-
chr20	DNAEfinder	.	9380362	9380362	.	-	.	chr20:9380241-9381080-
chr20	DNAEfinder	.	9380361	9380361	.	-	.	chr20:9380241-9381080-
chr20	DNAEfinder	.	9380360	9380360	.	-	.	chr20:9380241-9381080-
chr20	DNAEfinder	.	9380343	9380343	.	-	.	chr20:9380241-9381080-
chr20	DNAEfinder	.	9380319	9380319	.	-	.	chr20:9380241-9381080-
chr20	DNAEfinder	.	9380318	9380318	.	-	.	chr20:9380241-9381080-
chr20	DNAEfinder	.	9380284	9380284	.	-	.	chr20:9380241-9381080-
chr23	DNAEfinder	.	45401815	45401815	.	+	.	chr23:45401626-45401948+
chr23	DNAEfinder	.	45401831	45401831	.	+	.	chr23:45401626-45401948+
chr23	DNAEfinder	.	45401832	45401832	.	+	.	chr23:45401626-45401948+
chr23	DNAEfinder	.	45401833	45401833	.	+	.	chr23:45401626-45401948+
chr23	DNAEfinder	.	45401850	45401850	.	+	.	chr23:45401626-45401948+
chr23	DNAEfinder	.	45401874	45401874	.	+	.	chr23:45401626-45401948+
chr23	DNAEfinder	.	45401875	45401875	.	+	.	chr23:45401626-45401948+
chr23	DNAEfinder	.	45401919	45401919	.	+	.	chr23:45401626-45401948+
chr25	DNAEfinder	.	12130125	12130125	.	-	.	chr25:12129991-12131081-
chr25	DNAEfinder	.	12130124	12130124	.	-	.	chr25:12129991-12131081-
chr25	DNAEfinder	.	12130109	12130109	.	-	.	chr25:12129991-12131081-
chr25	DNAEfinder	.	12130108	12130108	.	-	.	chr25:12129991-12131081-
chr25	DNAEfinder	.	12130107	12130107	.	-	.	chr25:12129991-12131081-
chr25	DNAEfinder	.	12130090	12130090	.	-	.	chr25:12129991-12131081-
chr25	DNAEfinder	.	12130066	12130066	.	-	.	chr25:12129991-12131081-
chr25	DNAEfinder	.	12130065	12130065	.	-	.	chr25:12129991-12131081-
chr6	DNAEfinder	.	59408992	59408992	.	-	.	chr6:59408855-59409067-
chr6	DNAEfinder	.	59408976	59408976	.	-	.	chr6:59408855-59409067-
chr6	DNAEfinder	.	59408975	59408975	.	-	.	chr6:59408855-59409067-
chr6	DNAEfinder	.	59408974	59408974	.	-	.	chr6:59408855-59409067-
chr6	DNAEfinder	.	59408957	59408957	.	-	.	chr6:59408855-59409067-
chr6	DNAEfinder	.	59408933	59408933	.	-	.	chr6:59408855-59409067-
chr6	DNAEfinder	.	59408932	59408932	.	-	.	chr6:59408855-59409067-
chr6	DNAEfinder	.	59408888	59408888	.	-	.	chr6:59408855-59409067-
chr8	DNAEfinder	.	34544688	34544688	.	+	.	chr8:34544548-34545071+
chr8	DNAEfinder	.	34544691	34544691	.	+	.	chr8:34544548-34545071+
chr8	DNAEfinder	.	34544717	34544717	.	+	.	chr8:34544548-34545071+
chr8	DNAEfinder	.	34544728	34544728	.	+	.	chr8:34544548-34545071+
chr8	DNAEfinder	.	34544763	34544763	.	+	.	chr8:34544548-34545071+
chr8	DNAEfinder	.	34544768	34544768	.	+	.	chr8:34544548-34545071+
chr8	DNAEfinder	.	34544772	34544772	.	+	.	chr8:34544548-34545071+
chr8	DNAEfinder	.	34544791	34544791	.	+	.	chr8:34544548-34545071+
chr8	DNAEfinder	.	34544800	34544800	.	+	.	chr8:34544548-34545071+
track name="Edited Sites (A) danRer7 Zebrafish LINE RTE 1e-8 8" color=255,0,0 visibility=1
chr11	DNAEfinder	.	17178209	17178209	.	+	.	chr11:17178074-17178787+
chr11	DNAEfinder	.	17178213	17178213	.	+	.	chr11:17178074-17178787+
chr11	DNAEfinder	.	17178217	17178217	.	+	.	chr11:17178074-17178787+
chr11	DNAEfinder	.	17178219	17178219	.	+	.	chr11:17178074-17178787+
chr11	DNAEfinder	.	17178233	17178233	.	+	.	chr11:17178074-17178787+
chr11	DNAEfinder	.	17178237	17178237	.	+	.	chr11:17178074-17178787+
chr11	DNAEfinder	.	17178241	17178241	.	+	.	chr11:17178074-17178787+
chr11	DNAEfinder	.	17178242	17178242	.	+	.	chr11:17178074-17178787+
chr11	DNAEfinder	.	17178244	17178244	.	+	.	chr11:17178074-17178787+
track name="Edited Sites (A) danRer7 Zebrafish LTR DIRS 1e-8 8" color=255,0,0 visibility=1
chr11	DNAEfinder	.	16353618	16353618	.	-	.	chr11:16353036-16353649-
chr11	DNAEfinder	.	16353616	16353616	.	-	.	chr11:16353036-16353649-
chr11	DNAEfinder	.	16353584	16353584	.	-	.	chr11:16353036-16353649-
chr11	DNAEfinder	.	16353551	16353551	.	-	.	chr11:16353036-16353649-
chr11	DNAEfinder	.	16353454	16353454	.	-	.	chr11:16353036-16353649-
chr11	DNAEfinder	.	16353446	16353446	.	-	.	chr11:16353036-16353649-
chr11	DNAEfinder	.	16353340	16353340	.	-	.	chr11:16353036-16353649-
chr11	DNAEfinder	.	16353296	16353296	.	-	.	chr11:16353036-16353649-
chr7	DNAEfinder	.	3367839	3367839	.	+	.	chr7:3365301-3371278+
chr7	DNAEfinder	.	3367852	3367852	.	+	.	chr7:3365301-3371278+
chr7	DNAEfinder	.	3367866	3367866	.	+	.	chr7:3365301-3371278+
chr7	DNAEfinder	.	3367944	3367944	.	+	.	chr7:3365301-3371278+
chr7	DNAEfinder	.	3368030	3368030	.	+	.	chr7:3365301-3371278+
chr7	DNAEfinder	.	3368075	3368075	.	+	.	chr7:3365301-3371278+
chr7	DNAEfinder	.	3368076	3368076	.	+	.	chr7:3365301-3371278+
chr7	DNAEfinder	.	3368126	3368126	.	+	.	chr7:3365301-3371278+
chr7	DNAEfinder	.	3368138	3368138	.	+	.	chr7:3365301-3371278+
track name="Edited Sites (A) danRer7 Zebrafish LTR ERV1 1e-8 8" color=255,0,0 visibility=1
Zv9_NA402	DNAEfinder	.	5025	5025	.	+	.	Zv9_NA402:4966-5132+
Zv9_NA402	DNAEfinder	.	5027	5027	.	+	.	Zv9_NA402:4966-5132+
Zv9_NA402	DNAEfinder	.	5029	5029	.	+	.	Zv9_NA402:4966-5132+
Zv9_NA402	DNAEfinder	.	5031	5031	.	+	.	Zv9_NA402:4966-5132+
Zv9_NA402	DNAEfinder	.	5033	5033	.	+	.	Zv9_NA402:4966-5132+
Zv9_NA402	DNAEfinder	.	5035	5035	.	+	.	Zv9_NA402:4966-5132+
Zv9_NA402	DNAEfinder	.	5037	5037	.	+	.	Zv9_NA402:4966-5132+
Zv9_NA402	DNAEfinder	.	5077	5077	.	+	.	Zv9_NA402:4966-5132+
Zv9_NA402	DNAEfinder	.	5083	5083	.	+	.	Zv9_NA402:4966-5132+
Zv9_NA402	DNAEfinder	.	5085	5085	.	+	.	Zv9_NA402:4966-5132+
Zv9_NA402	DNAEfinder	.	5087	5087	.	+	.	Zv9_NA402:4966-5132+
Zv9_NA402	DNAEfinder	.	5089	5089	.	+	.	Zv9_NA402:4966-5132+
Zv9_NA402	DNAEfinder	.	5097	5097	.	+	.	Zv9_NA402:4966-5132+
Zv9_NA402	DNAEfinder	.	5099	5099	.	+	.	Zv9_NA402:4966-5132+
Zv9_NA402	DNAEfinder	.	5101	5101	.	+	.	Zv9_NA402:4966-5132+
Zv9_NA402	DNAEfinder	.	5103	5103	.	+	.	Zv9_NA402:4966-5132+
Zv9_NA402	DNAEfinder	.	5105	5105	.	+	.	Zv9_NA402:4966-5132+
Zv9_NA402	DNAEfinder	.	5107	5107	.	+	.	Zv9_NA402:4966-5132+
Zv9_NA402	DNAEfinder	.	5109	5109	.	+	.	Zv9_NA402:4966-5132+
Zv9_NA402	DNAEfinder	.	5111	5111	.	+	.	Zv9_NA402:4966-5132+
Zv9_NA402	DNAEfinder	.	5113	5113	.	+	.	Zv9_NA402:4966-5132+
chr12	DNAEfinder	.	18697449	18697449	.	-	.	chr12:18696931-18697462-
chr12	DNAEfinder	.	18697447	18697447	.	-	.	chr12:18696931-18697462-
chr12	DNAEfinder	.	18697440	18697440	.	-	.	chr12:18696931-18697462-
chr12	DNAEfinder	.	18697439	18697439	.	-	.	chr12:18696931-18697462-
chr12	DNAEfinder	.	18697438	18697438	.	-	.	chr12:18696931-18697462-
chr12	DNAEfinder	.	18697431	18697431	.	-	.	chr12:18696931-18697462-
chr12	DNAEfinder	.	18697427	18697427	.	-	.	chr12:18696931-18697462-
chr12	DNAEfinder	.	18697422	18697422	.	-	.	chr12:18696931-18697462-
chr12	DNAEfinder	.	18697414	18697414	.	-	.	chr12:18696931-18697462-
chr12	DNAEfinder	.	18697413	18697413	.	-	.	chr12:18696931-18697462-
chr12	DNAEfinder	.	18697412	18697412	.	-	.	chr12:18696931-18697462-
chr12	DNAEfinder	.	18697407	18697407	.	-	.	chr12:18696931-18697462-
chr12	DNAEfinder	.	18697401	18697401	.	-	.	chr12:18696931-18697462-
chr12	DNAEfinder	.	18697399	18697399	.	-	.	chr12:18696931-18697462-
chr12	DNAEfinder	.	18697398	18697398	.	-	.	chr12:18696931-18697462-
chr12	DNAEfinder	.	18697388	18697388	.	-	.	chr12:18696931-18697462-
chr12	DNAEfinder	.	18697371	18697371	.	-	.	chr12:18696931-18697462-
chr14	DNAEfinder	.	19234865	19234865	.	-	.	chr14:19234351-19234878-
chr14	DNAEfinder	.	19234863	19234863	.	-	.	chr14:19234351-19234878-
chr14	DNAEfinder	.	19234856	19234856	.	-	.	chr14:19234351-19234878-
chr14	DNAEfinder	.	19234855	19234855	.	-	.	chr14:19234351-19234878-
chr14	DNAEfinder	.	19234854	19234854	.	-	.	chr14:19234351-19234878-
chr14	DNAEfinder	.	19234847	19234847	.	-	.	chr14:19234351-19234878-
chr14	DNAEfinder	.	19234843	19234843	.	-	.	chr14:19234351-19234878-
chr14	DNAEfinder	.	19234838	19234838	.	-	.	chr14:19234351-19234878-
chr14	DNAEfinder	.	19234830	19234830	.	-	.	chr14:19234351-19234878-
chr14	DNAEfinder	.	19234829	19234829	.	-	.	chr14:19234351-19234878-
chr14	DNAEfinder	.	19234828	19234828	.	-	.	chr14:19234351-19234878-
chr14	DNAEfinder	.	19234823	19234823	.	-	.	chr14:19234351-19234878-
chr14	DNAEfinder	.	19234817	19234817	.	-	.	chr14:19234351-19234878-
chr14	DNAEfinder	.	19234815	19234815	.	-	.	chr14:19234351-19234878-
chr14	DNAEfinder	.	19234814	19234814	.	-	.	chr14:19234351-19234878-
chr14	DNAEfinder	.	19234804	19234804	.	-	.	chr14:19234351-19234878-
chr14	DNAEfinder	.	19234798	19234798	.	-	.	chr14:19234351-19234878-
chr15	DNAEfinder	.	42373882	42373882	.	-	.	chr15:42373752-42373940-
chr15	DNAEfinder	.	42373878	42373878	.	-	.	chr15:42373752-42373940-
chr15	DNAEfinder	.	42373874	42373874	.	-	.	chr15:42373752-42373940-
chr15	DNAEfinder	.	42373868	42373868	.	-	.	chr15:42373752-42373940-
chr15	DNAEfinder	.	42373850	42373850	.	-	.	chr15:42373752-42373940-
chr15	DNAEfinder	.	42373848	42373848	.	-	.	chr15:42373752-42373940-
chr15	DNAEfinder	.	42373816	42373816	.	-	.	chr15:42373752-42373940-
chr15	DNAEfinder	.	42373814	42373814	.	-	.	chr15:42373752-42373940-
chr15	DNAEfinder	.	42373812	42373812	.	-	.	chr15:42373752-42373940-
chr15	DNAEfinder	.	42373810	42373810	.	-	.	chr15:42373752-42373940-
chr15	DNAEfinder	.	42373808	42373808	.	-	.	chr15:42373752-42373940-
chr15	DNAEfinder	.	42373806	42373806	.	-	.	chr15:42373752-42373940-
chr15	DNAEfinder	.	42373804	42373804	.	-	.	chr15:42373752-42373940-
chr16	DNAEfinder	.	16263689	16263689	.	+	.	chr16:16263675-16264204+
chr16	DNAEfinder	.	16263691	16263691	.	+	.	chr16:16263675-16264204+
chr16	DNAEfinder	.	16263698	16263698	.	+	.	chr16:16263675-16264204+
chr16	DNAEfinder	.	16263699	16263699	.	+	.	chr16:16263675-16264204+
chr16	DNAEfinder	.	16263700	16263700	.	+	.	chr16:16263675-16264204+
chr16	DNAEfinder	.	16263707	16263707	.	+	.	chr16:16263675-16264204+
chr16	DNAEfinder	.	16263711	16263711	.	+	.	chr16:16263675-16264204+
chr16	DNAEfinder	.	16263716	16263716	.	+	.	chr16:16263675-16264204+
chr16	DNAEfinder	.	16263724	16263724	.	+	.	chr16:16263675-16264204+
chr16	DNAEfinder	.	16263725	16263725	.	+	.	chr16:16263675-16264204+
chr16	DNAEfinder	.	16263726	16263726	.	+	.	chr16:16263675-16264204+
chr16	DNAEfinder	.	16263731	16263731	.	+	.	chr16:16263675-16264204+
chr16	DNAEfinder	.	16263737	16263737	.	+	.	chr16:16263675-16264204+
chr16	DNAEfinder	.	16263739	16263739	.	+	.	chr16:16263675-16264204+
chr16	DNAEfinder	.	16263740	16263740	.	+	.	chr16:16263675-16264204+
chr16	DNAEfinder	.	16263750	16263750	.	+	.	chr16:16263675-16264204+
chr16	DNAEfinder	.	16312542	16312542	.	-	.	chr16:16312026-16312555-
chr16	DNAEfinder	.	16312540	16312540	.	-	.	chr16:16312026-16312555-
chr16	DNAEfinder	.	16312533	16312533	.	-	.	chr16:16312026-16312555-
chr16	DNAEfinder	.	16312532	16312532	.	-	.	chr16:16312026-16312555-
chr16	DNAEfinder	.	16312531	16312531	.	-	.	chr16:16312026-16312555-
chr16	DNAEfinder	.	16312524	16312524	.	-	.	chr16:16312026-16312555-
chr16	DNAEfinder	.	16312520	16312520	.	-	.	chr16:16312026-16312555-
chr16	DNAEfinder	.	16312515	16312515	.	-	.	chr16:16312026-16312555-
chr16	DNAEfinder	.	16312507	16312507	.	-	.	chr16:16312026-16312555-
chr16	DNAEfinder	.	16312506	16312506	.	-	.	chr16:16312026-16312555-
chr16	DNAEfinder	.	16312505	16312505	.	-	.	chr16:16312026-16312555-
chr16	DNAEfinder	.	16312500	16312500	.	-	.	chr16:16312026-16312555-
chr16	DNAEfinder	.	16312494	16312494	.	-	.	chr16:16312026-16312555-
chr16	DNAEfinder	.	16312492	16312492	.	-	.	chr16:16312026-16312555-
chr16	DNAEfinder	.	16312491	16312491	.	-	.	chr16:16312026-16312555-
chr16	DNAEfinder	.	16312481	16312481	.	-	.	chr16:16312026-16312555-
chr17	DNAEfinder	.	38330706	38330706	.	+	.	chr17:38330694-38330872+
chr17	DNAEfinder	.	38330716	38330716	.	+	.	chr17:38330694-38330872+
chr17	DNAEfinder	.	38330728	38330728	.	+	.	chr17:38330694-38330872+
chr17	DNAEfinder	.	38330732	38330732	.	+	.	chr17:38330694-38330872+
chr17	DNAEfinder	.	38330736	38330736	.	+	.	chr17:38330694-38330872+
chr17	DNAEfinder	.	38330742	38330742	.	+	.	chr17:38330694-38330872+
chr17	DNAEfinder	.	38330762	38330762	.	+	.	chr17:38330694-38330872+
chr17	DNAEfinder	.	38330764	38330764	.	+	.	chr17:38330694-38330872+
chr1	DNAEfinder	.	25648323	25648323	.	+	.	chr1:25648239-25648419+
chr1	DNAEfinder	.	25648327	25648327	.	+	.	chr1:25648239-25648419+
chr1	DNAEfinder	.	25648329	25648329	.	+	.	chr1:25648239-25648419+
chr1	DNAEfinder	.	25648335	25648335	.	+	.	chr1:25648239-25648419+
chr1	DNAEfinder	.	25648339	25648339	.	+	.	chr1:25648239-25648419+
chr1	DNAEfinder	.	25648341	25648341	.	+	.	chr1:25648239-25648419+
chr1	DNAEfinder	.	25648365	25648365	.	+	.	chr1:25648239-25648419+
chr1	DNAEfinder	.	25648367	25648367	.	+	.	chr1:25648239-25648419+
chr1	DNAEfinder	.	25648369	25648369	.	+	.	chr1:25648239-25648419+
chr1	DNAEfinder	.	25648371	25648371	.	+	.	chr1:25648239-25648419+
chr1	DNAEfinder	.	25648373	25648373	.	+	.	chr1:25648239-25648419+
chr1	DNAEfinder	.	25648375	25648375	.	+	.	chr1:25648239-25648419+
chr22	DNAEfinder	.	16356133	16356133	.	-	.	chr22:16355991-16356190-
chr22	DNAEfinder	.	16356123	16356123	.	-	.	chr22:16355991-16356190-
chr22	DNAEfinder	.	16356111	16356111	.	-	.	chr22:16355991-16356190-
chr22	DNAEfinder	.	16356107	16356107	.	-	.	chr22:16355991-16356190-
chr22	DNAEfinder	.	16356103	16356103	.	-	.	chr22:16355991-16356190-
chr22	DNAEfinder	.	16356097	16356097	.	-	.	chr22:16355991-16356190-
chr22	DNAEfinder	.	16356077	16356077	.	-	.	chr22:16355991-16356190-
chr22	DNAEfinder	.	16356037	16356037	.	-	.	chr22:16355991-16356190-
chr22	DNAEfinder	.	16356035	16356035	.	-	.	chr22:16355991-16356190-
chr22	DNAEfinder	.	2427434	2427434	.	+	.	chr22:2427411-2427870+
chr22	DNAEfinder	.	2427435	2427435	.	+	.	chr22:2427411-2427870+
chr22	DNAEfinder	.	2427461	2427461	.	+	.	chr22:2427411-2427870+
chr22	DNAEfinder	.	2427462	2427462	.	+	.	chr22:2427411-2427870+
chr22	DNAEfinder	.	2427511	2427511	.	+	.	chr22:2427411-2427870+
chr22	DNAEfinder	.	2427512	2427512	.	+	.	chr22:2427411-2427870+
chr22	DNAEfinder	.	2427560	2427560	.	+	.	chr22:2427411-2427870+
chr22	DNAEfinder	.	2427597	2427597	.	+	.	chr22:2427411-2427870+
chr22	DNAEfinder	.	2427664	2427664	.	+	.	chr22:2427411-2427870+
chr22	DNAEfinder	.	27997707	27997707	.	-	.	chr22:27997336-27997819-
chr22	DNAEfinder	.	27997704	27997704	.	-	.	chr22:27997336-27997819-
chr22	DNAEfinder	.	27997698	27997698	.	-	.	chr22:27997336-27997819-
chr22	DNAEfinder	.	27997695	27997695	.	-	.	chr22:27997336-27997819-
chr22	DNAEfinder	.	27997693	27997693	.	-	.	chr22:27997336-27997819-
chr22	DNAEfinder	.	27997691	27997691	.	-	.	chr22:27997336-27997819-
chr22	DNAEfinder	.	27997690	27997690	.	-	.	chr22:27997336-27997819-
chr22	DNAEfinder	.	27997687	27997687	.	-	.	chr22:27997336-27997819-
chr22	DNAEfinder	.	27997683	27997683	.	-	.	chr22:27997336-27997819-
chr22	DNAEfinder	.	27997665	27997665	.	-	.	chr22:27997336-27997819-
chr23	DNAEfinder	.	562534	562534	.	-	.	chr23:562471-562641-
chr23	DNAEfinder	.	562532	562532	.	-	.	chr23:562471-562641-
chr23	DNAEfinder	.	562530	562530	.	-	.	chr23:562471-562641-
chr23	DNAEfinder	.	562528	562528	.	-	.	chr23:562471-562641-
chr23	DNAEfinder	.	562514	562514	.	-	.	chr23:562471-562641-
chr23	DNAEfinder	.	562512	562512	.	-	.	chr23:562471-562641-
chr23	DNAEfinder	.	562508	562508	.	-	.	chr23:562471-562641-
chr23	DNAEfinder	.	562504	562504	.	-	.	chr23:562471-562641-
chr25	DNAEfinder	.	25918117	25918117	.	+	.	chr25:25918103-25918637+
chr25	DNAEfinder	.	25918119	25918119	.	+	.	chr25:25918103-25918637+
chr25	DNAEfinder	.	25918126	25918126	.	+	.	chr25:25918103-25918637+
chr25	DNAEfinder	.	25918127	25918127	.	+	.	chr25:25918103-25918637+
chr25	DNAEfinder	.	25918128	25918128	.	+	.	chr25:25918103-25918637+
chr25	DNAEfinder	.	25918135	25918135	.	+	.	chr25:25918103-25918637+
chr25	DNAEfinder	.	25918139	25918139	.	+	.	chr25:25918103-25918637+
chr25	DNAEfinder	.	25918144	25918144	.	+	.	chr25:25918103-25918637+
chr25	DNAEfinder	.	25918152	25918152	.	+	.	chr25:25918103-25918637+
chr25	DNAEfinder	.	25918153	25918153	.	+	.	chr25:25918103-25918637+
chr25	DNAEfinder	.	25918154	25918154	.	+	.	chr25:25918103-25918637+
chr25	DNAEfinder	.	25918157	25918157	.	+	.	chr25:25918103-25918637+
chr25	DNAEfinder	.	25918159	25918159	.	+	.	chr25:25918103-25918637+
chr25	DNAEfinder	.	25918165	25918165	.	+	.	chr25:25918103-25918637+
chr25	DNAEfinder	.	25918167	25918167	.	+	.	chr25:25918103-25918637+
chr25	DNAEfinder	.	25918168	25918168	.	+	.	chr25:25918103-25918637+
chr2	DNAEfinder	.	60193959	60193959	.	+	.	chr2:60193914-60194095+
chr2	DNAEfinder	.	60193971	60193971	.	+	.	chr2:60193914-60194095+
chr2	DNAEfinder	.	60193975	60193975	.	+	.	chr2:60193914-60194095+
chr2	DNAEfinder	.	60193979	60193979	.	+	.	chr2:60193914-60194095+
chr2	DNAEfinder	.	60193985	60193985	.	+	.	chr2:60193914-60194095+
chr2	DNAEfinder	.	60194007	60194007	.	+	.	chr2:60193914-60194095+
chr2	DNAEfinder	.	60194039	60194039	.	+	.	chr2:60193914-60194095+
chr2	DNAEfinder	.	60194041	60194041	.	+	.	chr2:60193914-60194095+
chr3	DNAEfinder	.	31086936	31086936	.	+	.	chr3:31086858-31087032+
chr3	DNAEfinder	.	31086938	31086938	.	+	.	chr3:31086858-31087032+
chr3	DNAEfinder	.	31086940	31086940	.	+	.	chr3:31086858-31087032+
chr3	DNAEfinder	.	31086942	31086942	.	+	.	chr3:31086858-31087032+
chr3	DNAEfinder	.	31086944	31086944	.	+	.	chr3:31086858-31087032+
chr3	DNAEfinder	.	31086946	31086946	.	+	.	chr3:31086858-31087032+
chr3	DNAEfinder	.	31086948	31086948	.	+	.	chr3:31086858-31087032+
chr3	DNAEfinder	.	31086952	31086952	.	+	.	chr3:31086858-31087032+
chr8	DNAEfinder	.	33144163	33144163	.	+	.	chr8:33144149-33144759+
chr8	DNAEfinder	.	33144165	33144165	.	+	.	chr8:33144149-33144759+
chr8	DNAEfinder	.	33144172	33144172	.	+	.	chr8:33144149-33144759+
chr8	DNAEfinder	.	33144173	33144173	.	+	.	chr8:33144149-33144759+
chr8	DNAEfinder	.	33144174	33144174	.	+	.	chr8:33144149-33144759+
chr8	DNAEfinder	.	33144181	33144181	.	+	.	chr8:33144149-33144759+
chr8	DNAEfinder	.	33144185	33144185	.	+	.	chr8:33144149-33144759+
chr8	DNAEfinder	.	33144190	33144190	.	+	.	chr8:33144149-33144759+
chr8	DNAEfinder	.	33144198	33144198	.	+	.	chr8:33144149-33144759+
chr8	DNAEfinder	.	33144199	33144199	.	+	.	chr8:33144149-33144759+
chr8	DNAEfinder	.	33144200	33144200	.	+	.	chr8:33144149-33144759+
chr8	DNAEfinder	.	33144203	33144203	.	+	.	chr8:33144149-33144759+
chr8	DNAEfinder	.	33144205	33144205	.	+	.	chr8:33144149-33144759+
chr8	DNAEfinder	.	33144211	33144211	.	+	.	chr8:33144149-33144759+
chr8	DNAEfinder	.	33144213	33144213	.	+	.	chr8:33144149-33144759+
chr8	DNAEfinder	.	33144214	33144214	.	+	.	chr8:33144149-33144759+
chr8	DNAEfinder	.	41416761	41416761	.	+	.	chr8:41416747-41417003+
chr8	DNAEfinder	.	41416763	41416763	.	+	.	chr8:41416747-41417003+
chr8	DNAEfinder	.	41416770	41416770	.	+	.	chr8:41416747-41417003+
chr8	DNAEfinder	.	41416771	41416771	.	+	.	chr8:41416747-41417003+
chr8	DNAEfinder	.	41416797	41416797	.	+	.	chr8:41416747-41417003+
chr8	DNAEfinder	.	41416798	41416798	.	+	.	chr8:41416747-41417003+
chr8	DNAEfinder	.	41416847	41416847	.	+	.	chr8:41416747-41417003+
chr8	DNAEfinder	.	41416886	41416886	.	+	.	chr8:41416747-41417003+
chr8	DNAEfinder	.	41416896	41416896	.	+	.	chr8:41416747-41417003+
track name="Edited Sites (A) danRer7 Zebrafish LTR Gypsy 1e-8 8" color=255,0,0 visibility=1
Zv9_NA229	DNAEfinder	.	4239	4239	.	+	.	Zv9_NA229:3114-5508+
Zv9_NA229	DNAEfinder	.	4257	4257	.	+	.	Zv9_NA229:3114-5508+
Zv9_NA229	DNAEfinder	.	4275	4275	.	+	.	Zv9_NA229:3114-5508+
Zv9_NA229	DNAEfinder	.	4293	4293	.	+	.	Zv9_NA229:3114-5508+
Zv9_NA229	DNAEfinder	.	4311	4311	.	+	.	Zv9_NA229:3114-5508+
Zv9_NA229	DNAEfinder	.	4329	4329	.	+	.	Zv9_NA229:3114-5508+
Zv9_NA229	DNAEfinder	.	4347	4347	.	+	.	Zv9_NA229:3114-5508+
Zv9_NA229	DNAEfinder	.	4365	4365	.	+	.	Zv9_NA229:3114-5508+
chr10	DNAEfinder	.	16703820	16703820	.	-	.	chr10:16703438-16704102-
chr10	DNAEfinder	.	16703804	16703804	.	-	.	chr10:16703438-16704102-
chr10	DNAEfinder	.	16703801	16703801	.	-	.	chr10:16703438-16704102-
chr10	DNAEfinder	.	16703800	16703800	.	-	.	chr10:16703438-16704102-
chr10	DNAEfinder	.	16703799	16703799	.	-	.	chr10:16703438-16704102-
chr10	DNAEfinder	.	16703785	16703785	.	-	.	chr10:16703438-16704102-
chr10	DNAEfinder	.	16703784	16703784	.	-	.	chr10:16703438-16704102-
chr10	DNAEfinder	.	16703771	16703771	.	-	.	chr10:16703438-16704102-
chr10	DNAEfinder	.	16713763	16713763	.	-	.	chr10:16713379-16714044-
chr10	DNAEfinder	.	16713762	16713762	.	-	.	chr10:16713379-16714044-
chr10	DNAEfinder	.	16713743	16713743	.	-	.	chr10:16713379-16714044-
chr10	DNAEfinder	.	16713742	16713742	.	-	.	chr10:16713379-16714044-
chr10	DNAEfinder	.	16713741	16713741	.	-	.	chr10:16713379-16714044-
chr10	DNAEfinder	.	16713727	16713727	.	-	.	chr10:16713379-16714044-
chr10	DNAEfinder	.	16713726	16713726	.	-	.	chr10:16713379-16714044-
chr10	DNAEfinder	.	16713713	16713713	.	-	.	chr10:16713379-16714044-
chr10	DNAEfinder	.	16721556	16721556	.	-	.	chr10:16721174-16721838-
chr10	DNAEfinder	.	16721540	16721540	.	-	.	chr10:16721174-16721838-
chr10	DNAEfinder	.	16721537	16721537	.	-	.	chr10:16721174-16721838-
chr10	DNAEfinder	.	16721536	16721536	.	-	.	chr10:16721174-16721838-
chr10	DNAEfinder	.	16721535	16721535	.	-	.	chr10:16721174-16721838-
chr10	DNAEfinder	.	16721521	16721521	.	-	.	chr10:16721174-16721838-
chr10	DNAEfinder	.	16721520	16721520	.	-	.	chr10:16721174-16721838-
chr10	DNAEfinder	.	16721507	16721507	.	-	.	chr10:16721174-16721838-
chr13	DNAEfinder	.	19028226	19028226	.	+	.	chr13:19027943-19028607+
chr13	DNAEfinder	.	19028245	19028245	.	+	.	chr13:19027943-19028607+
chr13	DNAEfinder	.	19028246	19028246	.	+	.	chr13:19027943-19028607+
chr13	DNAEfinder	.	19028247	19028247	.	+	.	chr13:19027943-19028607+
chr13	DNAEfinder	.	19028261	19028261	.	+	.	chr13:19027943-19028607+
chr13	DNAEfinder	.	19028262	19028262	.	+	.	chr13:19027943-19028607+
chr13	DNAEfinder	.	19028275	19028275	.	+	.	chr13:19027943-19028607+
chr13	DNAEfinder	.	19028279	19028279	.	+	.	chr13:19027943-19028607+
chr19	DNAEfinder	.	21376630	21376630	.	+	.	chr19:21376476-21378118+
chr19	DNAEfinder	.	21376636	21376636	.	+	.	chr19:21376476-21378118+
chr19	DNAEfinder	.	21376648	21376648	.	+	.	chr19:21376476-21378118+
chr19	DNAEfinder	.	21376654	21376654	.	+	.	chr19:21376476-21378118+
chr19	DNAEfinder	.	21376722	21376722	.	+	.	chr19:21376476-21378118+
chr19	DNAEfinder	.	21376739	21376739	.	+	.	chr19:21376476-21378118+
chr19	DNAEfinder	.	21376741	21376741	.	+	.	chr19:21376476-21378118+
chr19	DNAEfinder	.	21376744	21376744	.	+	.	chr19:21376476-21378118+
chr19	DNAEfinder	.	21385041	21385041	.	+	.	chr19:21384887-21386529+
chr19	DNAEfinder	.	21385047	21385047	.	+	.	chr19:21384887-21386529+
chr19	DNAEfinder	.	21385059	21385059	.	+	.	chr19:21384887-21386529+
chr19	DNAEfinder	.	21385065	21385065	.	+	.	chr19:21384887-21386529+
chr19	DNAEfinder	.	21385133	21385133	.	+	.	chr19:21384887-21386529+
chr19	DNAEfinder	.	21385150	21385150	.	+	.	chr19:21384887-21386529+
chr19	DNAEfinder	.	21385152	21385152	.	+	.	chr19:21384887-21386529+
chr19	DNAEfinder	.	21385155	21385155	.	+	.	chr19:21384887-21386529+
chr1	DNAEfinder	.	49782974	49782974	.	-	.	chr1:49782590-49783255-
chr1	DNAEfinder	.	49782973	49782973	.	-	.	chr1:49782590-49783255-
chr1	DNAEfinder	.	49782954	49782954	.	-	.	chr1:49782590-49783255-
chr1	DNAEfinder	.	49782953	49782953	.	-	.	chr1:49782590-49783255-
chr1	DNAEfinder	.	49782952	49782952	.	-	.	chr1:49782590-49783255-
chr1	DNAEfinder	.	49782938	49782938	.	-	.	chr1:49782590-49783255-
chr1	DNAEfinder	.	49782937	49782937	.	-	.	chr1:49782590-49783255-
chr1	DNAEfinder	.	49782924	49782924	.	-	.	chr1:49782590-49783255-
chr1	DNAEfinder	.	49790667	49790667	.	-	.	chr1:49790283-49790948-
chr1	DNAEfinder	.	49790666	49790666	.	-	.	chr1:49790283-49790948-
chr1	DNAEfinder	.	49790647	49790647	.	-	.	chr1:49790283-49790948-
chr1	DNAEfinder	.	49790646	49790646	.	-	.	chr1:49790283-49790948-
chr1	DNAEfinder	.	49790645	49790645	.	-	.	chr1:49790283-49790948-
chr1	DNAEfinder	.	49790631	49790631	.	-	.	chr1:49790283-49790948-
chr1	DNAEfinder	.	49790630	49790630	.	-	.	chr1:49790283-49790948-
chr1	DNAEfinder	.	49790617	49790617	.	-	.	chr1:49790283-49790948-
chr2	DNAEfinder	.	13906977	13906977	.	-	.	chr2:13906512-13908217-
chr2	DNAEfinder	.	13906941	13906941	.	-	.	chr2:13906512-13908217-
chr2	DNAEfinder	.	13906925	13906925	.	-	.	chr2:13906512-13908217-
chr2	DNAEfinder	.	13906922	13906922	.	-	.	chr2:13906512-13908217-
chr2	DNAEfinder	.	13906917	13906917	.	-	.	chr2:13906512-13908217-
chr2	DNAEfinder	.	13906910	13906910	.	-	.	chr2:13906512-13908217-
chr2	DNAEfinder	.	13906870	13906870	.	-	.	chr2:13906512-13908217-
chr2	DNAEfinder	.	13906820	13906820	.	-	.	chr2:13906512-13908217-
chr3	DNAEfinder	.	19256944	19256944	.	+	.	chr3:19256661-19257326+
chr3	DNAEfinder	.	19256960	19256960	.	+	.	chr3:19256661-19257326+
chr3	DNAEfinder	.	19256963	19256963	.	+	.	chr3:19256661-19257326+
chr3	DNAEfinder	.	19256964	19256964	.	+	.	chr3:19256661-19257326+
chr3	DNAEfinder	.	19256965	19256965	.	+	.	chr3:19256661-19257326+
chr3	DNAEfinder	.	19256979	19256979	.	+	.	chr3:19256661-19257326+
chr3	DNAEfinder	.	19256980	19256980	.	+	.	chr3:19256661-19257326+
chr3	DNAEfinder	.	19256993	19256993	.	+	.	chr3:19256661-19257326+
chr3	DNAEfinder	.	19264635	19264635	.	+	.	chr3:19264352-19265017+
chr3	DNAEfinder	.	19264651	19264651	.	+	.	chr3:19264352-19265017+
chr3	DNAEfinder	.	19264654	19264654	.	+	.	chr3:19264352-19265017+
chr3	DNAEfinder	.	19264655	19264655	.	+	.	chr3:19264352-19265017+
chr3	DNAEfinder	.	19264656	19264656	.	+	.	chr3:19264352-19265017+
chr3	DNAEfinder	.	19264670	19264670	.	+	.	chr3:19264352-19265017+
chr3	DNAEfinder	.	19264671	19264671	.	+	.	chr3:19264352-19265017+
chr3	DNAEfinder	.	19264684	19264684	.	+	.	chr3:19264352-19265017+
chr3	DNAEfinder	.	8684988	8684988	.	+	.	chr3:8683681-8685448+
chr3	DNAEfinder	.	8685024	8685024	.	+	.	chr3:8683681-8685448+
chr3	DNAEfinder	.	8685040	8685040	.	+	.	chr3:8683681-8685448+
chr3	DNAEfinder	.	8685043	8685043	.	+	.	chr3:8683681-8685448+
chr3	DNAEfinder	.	8685048	8685048	.	+	.	chr3:8683681-8685448+
chr3	DNAEfinder	.	8685055	8685055	.	+	.	chr3:8683681-8685448+
chr3	DNAEfinder	.	8685095	8685095	.	+	.	chr3:8683681-8685448+
chr3	DNAEfinder	.	8685145	8685145	.	+	.	chr3:8683681-8685448+
chr4	DNAEfinder	.	33821951	33821951	.	+	.	chr4:33821668-33822332+
chr4	DNAEfinder	.	33821952	33821952	.	+	.	chr4:33821668-33822332+
chr4	DNAEfinder	.	33821970	33821970	.	+	.	chr4:33821668-33822332+
chr4	DNAEfinder	.	33821971	33821971	.	+	.	chr4:33821668-33822332+
chr4	DNAEfinder	.	33821972	33821972	.	+	.	chr4:33821668-33822332+
chr4	DNAEfinder	.	33821986	33821986	.	+	.	chr4:33821668-33822332+
chr4	DNAEfinder	.	33821987	33821987	.	+	.	chr4:33821668-33822332+
chr4	DNAEfinder	.	33822000	33822000	.	+	.	chr4:33821668-33822332+
chr4	DNAEfinder	.	39882296	39882296	.	+	.	chr4:39882014-39882680+
chr4	DNAEfinder	.	39882297	39882297	.	+	.	chr4:39882014-39882680+
chr4	DNAEfinder	.	39882316	39882316	.	+	.	chr4:39882014-39882680+
chr4	DNAEfinder	.	39882317	39882317	.	+	.	chr4:39882014-39882680+
chr4	DNAEfinder	.	39882318	39882318	.	+	.	chr4:39882014-39882680+
chr4	DNAEfinder	.	39882332	39882332	.	+	.	chr4:39882014-39882680+
chr4	DNAEfinder	.	39882333	39882333	.	+	.	chr4:39882014-39882680+
chr4	DNAEfinder	.	39882346	39882346	.	+	.	chr4:39882014-39882680+
chr4	DNAEfinder	.	45911592	45911592	.	+	.	chr4:45911309-45911973+
chr4	DNAEfinder	.	45911593	45911593	.	+	.	chr4:45911309-45911973+
chr4	DNAEfinder	.	45911611	45911611	.	+	.	chr4:45911309-45911973+
chr4	DNAEfinder	.	45911612	45911612	.	+	.	chr4:45911309-45911973+
chr4	DNAEfinder	.	45911613	45911613	.	+	.	chr4:45911309-45911973+
chr4	DNAEfinder	.	45911627	45911627	.	+	.	chr4:45911309-45911973+
chr4	DNAEfinder	.	45911628	45911628	.	+	.	chr4:45911309-45911973+
chr4	DNAEfinder	.	45911641	45911641	.	+	.	chr4:45911309-45911973+
chr4	DNAEfinder	.	53191748	53191748	.	-	.	chr4:53191363-53192028-
chr4	DNAEfinder	.	53191747	53191747	.	-	.	chr4:53191363-53192028-
chr4	DNAEfinder	.	53191729	53191729	.	-	.	chr4:53191363-53192028-
chr4	DNAEfinder	.	53191728	53191728	.	-	.	chr4:53191363-53192028-
chr4	DNAEfinder	.	53191727	53191727	.	-	.	chr4:53191363-53192028-
chr4	DNAEfinder	.	53191713	53191713	.	-	.	chr4:53191363-53192028-
chr4	DNAEfinder	.	53191712	53191712	.	-	.	chr4:53191363-53192028-
chr4	DNAEfinder	.	53191699	53191699	.	-	.	chr4:53191363-53192028-
chr5	DNAEfinder	.	1374852	1374852	.	-	.	chr5:1374387-1375007-
chr5	DNAEfinder	.	1374816	1374816	.	-	.	chr5:1374387-1375007-
chr5	DNAEfinder	.	1374800	1374800	.	-	.	chr5:1374387-1375007-
chr5	DNAEfinder	.	1374797	1374797	.	-	.	chr5:1374387-1375007-
chr5	DNAEfinder	.	1374792	1374792	.	-	.	chr5:1374387-1375007-
chr5	DNAEfinder	.	1374785	1374785	.	-	.	chr5:1374387-1375007-
chr5	DNAEfinder	.	1374745	1374745	.	-	.	chr5:1374387-1375007-
chr5	DNAEfinder	.	1374695	1374695	.	-	.	chr5:1374387-1375007-
chr6	DNAEfinder	.	34787933	34787933	.	-	.	chr6:34787468-34789140-
chr6	DNAEfinder	.	34787897	34787897	.	-	.	chr6:34787468-34789140-
chr6	DNAEfinder	.	34787881	34787881	.	-	.	chr6:34787468-34789140-
chr6	DNAEfinder	.	34787878	34787878	.	-	.	chr6:34787468-34789140-
chr6	DNAEfinder	.	34787873	34787873	.	-	.	chr6:34787468-34789140-
chr6	DNAEfinder	.	34787866	34787866	.	-	.	chr6:34787468-34789140-
chr6	DNAEfinder	.	34787826	34787826	.	-	.	chr6:34787468-34789140-
chr6	DNAEfinder	.	34787776	34787776	.	-	.	chr6:34787468-34789140-
chr6	DNAEfinder	.	4960884	4960884	.	+	.	chr6:4959609-4961348+
chr6	DNAEfinder	.	4960920	4960920	.	+	.	chr6:4959609-4961348+
chr6	DNAEfinder	.	4960936	4960936	.	+	.	chr6:4959609-4961348+
chr6	DNAEfinder	.	4960939	4960939	.	+	.	chr6:4959609-4961348+
chr6	DNAEfinder	.	4960944	4960944	.	+	.	chr6:4959609-4961348+
chr6	DNAEfinder	.	4960951	4960951	.	+	.	chr6:4959609-4961348+
chr6	DNAEfinder	.	4960991	4960991	.	+	.	chr6:4959609-4961348+
chr6	DNAEfinder	.	4961041	4961041	.	+	.	chr6:4959609-4961348+
chr8	DNAEfinder	.	41844272	41844272	.	+	.	chr8:41843989-41844653+
chr8	DNAEfinder	.	41844288	41844288	.	+	.	chr8:41843989-41844653+
chr8	DNAEfinder	.	41844291	41844291	.	+	.	chr8:41843989-41844653+
chr8	DNAEfinder	.	41844292	41844292	.	+	.	chr8:41843989-41844653+
chr8	DNAEfinder	.	41844293	41844293	.	+	.	chr8:41843989-41844653+
chr8	DNAEfinder	.	41844307	41844307	.	+	.	chr8:41843989-41844653+
chr8	DNAEfinder	.	41844308	41844308	.	+	.	chr8:41843989-41844653+
chr8	DNAEfinder	.	41844321	41844321	.	+	.	chr8:41843989-41844653+
chr8	DNAEfinder	.	41851962	41851962	.	+	.	chr8:41851679-41852343+
chr8	DNAEfinder	.	41851978	41851978	.	+	.	chr8:41851679-41852343+
chr8	DNAEfinder	.	41851981	41851981	.	+	.	chr8:41851679-41852343+
chr8	DNAEfinder	.	41851982	41851982	.	+	.	chr8:41851679-41852343+
chr8	DNAEfinder	.	41851983	41851983	.	+	.	chr8:41851679-41852343+
chr8	DNAEfinder	.	41851997	41851997	.	+	.	chr8:41851679-41852343+
chr8	DNAEfinder	.	41851998	41851998	.	+	.	chr8:41851679-41852343+
chr8	DNAEfinder	.	41852011	41852011	.	+	.	chr8:41851679-41852343+
track name="Edited Sites (A) danRer7 Zebrafish LTR LTR 1e-8 8" color=255,0,0 visibility=1
chr10	DNAEfinder	.	45157464	45157464	.	+	.	chr10:45157212-45157646+
chr10	DNAEfinder	.	45157472	45157472	.	+	.	chr10:45157212-45157646+
chr10	DNAEfinder	.	45157490	45157490	.	+	.	chr10:45157212-45157646+
chr10	DNAEfinder	.	45157500	45157500	.	+	.	chr10:45157212-45157646+
chr10	DNAEfinder	.	45157516	45157516	.	+	.	chr10:45157212-45157646+
chr10	DNAEfinder	.	45157524	45157524	.	+	.	chr10:45157212-45157646+
chr10	DNAEfinder	.	45157544	45157544	.	+	.	chr10:45157212-45157646+
chr10	DNAEfinder	.	45157558	45157558	.	+	.	chr10:45157212-45157646+
chr16	DNAEfinder	.	24896967	24896967	.	+	.	chr16:24896952-24897276+
chr16	DNAEfinder	.	24896980	24896980	.	+	.	chr16:24896952-24897276+
chr16	DNAEfinder	.	24896983	24896983	.	+	.	chr16:24896952-24897276+
chr16	DNAEfinder	.	24897002	24897002	.	+	.	chr16:24896952-24897276+
chr16	DNAEfinder	.	24897010	24897010	.	+	.	chr16:24896952-24897276+
chr16	DNAEfinder	.	24897011	24897011	.	+	.	chr16:24896952-24897276+
chr16	DNAEfinder	.	24897014	24897014	.	+	.	chr16:24896952-24897276+
chr16	DNAEfinder	.	24897027	24897027	.	+	.	chr16:24896952-24897276+
chr16	DNAEfinder	.	4707516	4707516	.	+	.	chr16:4707503-4707980+
chr16	DNAEfinder	.	4707522	4707522	.	+	.	chr16:4707503-4707980+
chr16	DNAEfinder	.	4707536	4707536	.	+	.	chr16:4707503-4707980+
chr16	DNAEfinder	.	4707551	4707551	.	+	.	chr16:4707503-4707980+
chr16	DNAEfinder	.	4707552	4707552	.	+	.	chr16:4707503-4707980+
chr16	DNAEfinder	.	4707558	4707558	.	+	.	chr16:4707503-4707980+
chr16	DNAEfinder	.	4707562	4707562	.	+	.	chr16:4707503-4707980+
chr16	DNAEfinder	.	4707566	4707566	.	+	.	chr16:4707503-4707980+
chr16	DNAEfinder	.	4707569	4707569	.	+	.	chr16:4707503-4707980+
chr17	DNAEfinder	.	28822572	28822572	.	+	.	chr17:28822524-28823030+
chr17	DNAEfinder	.	28822573	28822573	.	+	.	chr17:28822524-28823030+
chr17	DNAEfinder	.	28822579	28822579	.	+	.	chr17:28822524-28823030+
chr17	DNAEfinder	.	28822587	28822587	.	+	.	chr17:28822524-28823030+
chr17	DNAEfinder	.	28822589	28822589	.	+	.	chr17:28822524-28823030+
chr17	DNAEfinder	.	28822595	28822595	.	+	.	chr17:28822524-28823030+
chr17	DNAEfinder	.	28822596	28822596	.	+	.	chr17:28822524-28823030+
chr17	DNAEfinder	.	28822599	28822599	.	+	.	chr17:28822524-28823030+
chr18	DNAEfinder	.	44184390	44184390	.	+	.	chr18:44184377-44184716+
chr18	DNAEfinder	.	44184396	44184396	.	+	.	chr18:44184377-44184716+
chr18	DNAEfinder	.	44184410	44184410	.	+	.	chr18:44184377-44184716+
chr18	DNAEfinder	.	44184425	44184425	.	+	.	chr18:44184377-44184716+
chr18	DNAEfinder	.	44184426	44184426	.	+	.	chr18:44184377-44184716+
chr18	DNAEfinder	.	44184432	44184432	.	+	.	chr18:44184377-44184716+
chr18	DNAEfinder	.	44184440	44184440	.	+	.	chr18:44184377-44184716+
chr18	DNAEfinder	.	44184442	44184442	.	+	.	chr18:44184377-44184716+
track name="Edited Sites (A) danRer7 Zebrafish LTR Ngaro 1e-8 8" color=255,0,0 visibility=1
chr1	DNAEfinder	.	49028508	49028508	.	-	.	chr1:49028380-49028756-
chr1	DNAEfinder	.	49028504	49028504	.	-	.	chr1:49028380-49028756-
chr1	DNAEfinder	.	49028502	49028502	.	-	.	chr1:49028380-49028756-
chr1	DNAEfinder	.	49028479	49028479	.	-	.	chr1:49028380-49028756-
chr1	DNAEfinder	.	49028460	49028460	.	-	.	chr1:49028380-49028756-
chr1	DNAEfinder	.	49028436	49028436	.	-	.	chr1:49028380-49028756-
chr1	DNAEfinder	.	49028434	49028434	.	-	.	chr1:49028380-49028756-
chr1	DNAEfinder	.	49028413	49028413	.	-	.	chr1:49028380-49028756-
track name="Edited Sites (A) danRer7 Zebrafish LTR Pao 1e-8 8" color=255,0,0 visibility=1
chr16	DNAEfinder	.	17142843	17142843	.	+	.	chr16:17142317-17143221+
chr16	DNAEfinder	.	17142847	17142847	.	+	.	chr16:17142317-17143221+
chr16	DNAEfinder	.	17142862	17142862	.	+	.	chr16:17142317-17143221+
chr16	DNAEfinder	.	17142863	17142863	.	+	.	chr16:17142317-17143221+
chr16	DNAEfinder	.	17142864	17142864	.	+	.	chr16:17142317-17143221+
chr16	DNAEfinder	.	17142881	17142881	.	+	.	chr16:17142317-17143221+
chr16	DNAEfinder	.	17142882	17142882	.	+	.	chr16:17142317-17143221+
chr16	DNAEfinder	.	17142896	17142896	.	+	.	chr16:17142317-17143221+
chr16	DNAEfinder	.	17150086	17150086	.	+	.	chr16:17149560-17150464+
chr16	DNAEfinder	.	17150090	17150090	.	+	.	chr16:17149560-17150464+
chr16	DNAEfinder	.	17150105	17150105	.	+	.	chr16:17149560-17150464+
chr16	DNAEfinder	.	17150106	17150106	.	+	.	chr16:17149560-17150464+
chr16	DNAEfinder	.	17150107	17150107	.	+	.	chr16:17149560-17150464+
chr16	DNAEfinder	.	17150124	17150124	.	+	.	chr16:17149560-17150464+
chr16	DNAEfinder	.	17150125	17150125	.	+	.	chr16:17149560-17150464+
chr16	DNAEfinder	.	17150139	17150139	.	+	.	chr16:17149560-17150464+
chr16	DNAEfinder	.	54567527	54567527	.	-	.	chr16:54567121-54568036-
chr16	DNAEfinder	.	54567512	54567512	.	-	.	chr16:54567121-54568036-
chr16	DNAEfinder	.	54567508	54567508	.	-	.	chr16:54567121-54568036-
chr16	DNAEfinder	.	54567493	54567493	.	-	.	chr16:54567121-54568036-
chr16	DNAEfinder	.	54567492	54567492	.	-	.	chr16:54567121-54568036-
chr16	DNAEfinder	.	54567491	54567491	.	-	.	chr16:54567121-54568036-
chr16	DNAEfinder	.	54567474	54567474	.	-	.	chr16:54567121-54568036-
chr16	DNAEfinder	.	54567473	54567473	.	-	.	chr16:54567121-54568036-
chr22	DNAEfinder	.	32560817	32560817	.	+	.	chr22:32560290-32561196+
chr22	DNAEfinder	.	32560821	32560821	.	+	.	chr22:32560290-32561196+
chr22	DNAEfinder	.	32560836	32560836	.	+	.	chr22:32560290-32561196+
chr22	DNAEfinder	.	32560837	32560837	.	+	.	chr22:32560290-32561196+
chr22	DNAEfinder	.	32560838	32560838	.	+	.	chr22:32560290-32561196+
chr22	DNAEfinder	.	32560855	32560855	.	+	.	chr22:32560290-32561196+
chr22	DNAEfinder	.	32560856	32560856	.	+	.	chr22:32560290-32561196+
chr22	DNAEfinder	.	32560870	32560870	.	+	.	chr22:32560290-32561196+
chr2	DNAEfinder	.	7993685	7993685	.	-	.	chr2:7993306-7994210-
chr2	DNAEfinder	.	7993681	7993681	.	-	.	chr2:7993306-7994210-
chr2	DNAEfinder	.	7993666	7993666	.	-	.	chr2:7993306-7994210-
chr2	DNAEfinder	.	7993665	7993665	.	-	.	chr2:7993306-7994210-
chr2	DNAEfinder	.	7993664	7993664	.	-	.	chr2:7993306-7994210-
chr2	DNAEfinder	.	7993647	7993647	.	-	.	chr2:7993306-7994210-
chr2	DNAEfinder	.	7993646	7993646	.	-	.	chr2:7993306-7994210-
chr2	DNAEfinder	.	7993632	7993632	.	-	.	chr2:7993306-7994210-
chr2	DNAEfinder	.	8000928	8000928	.	-	.	chr2:8000549-8001453-
chr2	DNAEfinder	.	8000924	8000924	.	-	.	chr2:8000549-8001453-
chr2	DNAEfinder	.	8000909	8000909	.	-	.	chr2:8000549-8001453-
chr2	DNAEfinder	.	8000908	8000908	.	-	.	chr2:8000549-8001453-
chr2	DNAEfinder	.	8000907	8000907	.	-	.	chr2:8000549-8001453-
chr2	DNAEfinder	.	8000890	8000890	.	-	.	chr2:8000549-8001453-
chr2	DNAEfinder	.	8000889	8000889	.	-	.	chr2:8000549-8001453-
chr2	DNAEfinder	.	8000875	8000875	.	-	.	chr2:8000549-8001453-
chr4	DNAEfinder	.	39817283	39817283	.	-	.	chr4:39816908-39817808-
chr4	DNAEfinder	.	39817279	39817279	.	-	.	chr4:39816908-39817808-
chr4	DNAEfinder	.	39817264	39817264	.	-	.	chr4:39816908-39817808-
chr4	DNAEfinder	.	39817263	39817263	.	-	.	chr4:39816908-39817808-
chr4	DNAEfinder	.	39817262	39817262	.	-	.	chr4:39816908-39817808-
chr4	DNAEfinder	.	39817245	39817245	.	-	.	chr4:39816908-39817808-
chr4	DNAEfinder	.	39817244	39817244	.	-	.	chr4:39816908-39817808-
chr4	DNAEfinder	.	39817230	39817230	.	-	.	chr4:39816908-39817808-
chr4	DNAEfinder	.	39824522	39824522	.	-	.	chr4:39824147-39825047-
chr4	DNAEfinder	.	39824518	39824518	.	-	.	chr4:39824147-39825047-
chr4	DNAEfinder	.	39824503	39824503	.	-	.	chr4:39824147-39825047-
chr4	DNAEfinder	.	39824502	39824502	.	-	.	chr4:39824147-39825047-
chr4	DNAEfinder	.	39824501	39824501	.	-	.	chr4:39824147-39825047-
chr4	DNAEfinder	.	39824484	39824484	.	-	.	chr4:39824147-39825047-
chr4	DNAEfinder	.	39824483	39824483	.	-	.	chr4:39824147-39825047-
chr4	DNAEfinder	.	39824469	39824469	.	-	.	chr4:39824147-39825047-
chr4	DNAEfinder	.	60763896	60763896	.	-	.	chr4:60763517-60764422-
chr4	DNAEfinder	.	60763892	60763892	.	-	.	chr4:60763517-60764422-
chr4	DNAEfinder	.	60763877	60763877	.	-	.	chr4:60763517-60764422-
chr4	DNAEfinder	.	60763876	60763876	.	-	.	chr4:60763517-60764422-
chr4	DNAEfinder	.	60763875	60763875	.	-	.	chr4:60763517-60764422-
chr4	DNAEfinder	.	60763858	60763858	.	-	.	chr4:60763517-60764422-
chr4	DNAEfinder	.	60763857	60763857	.	-	.	chr4:60763517-60764422-
chr4	DNAEfinder	.	60763843	60763843	.	-	.	chr4:60763517-60764422-
chr4	DNAEfinder	.	60935340	60935340	.	+	.	chr4:60934814-60935719+
chr4	DNAEfinder	.	60935344	60935344	.	+	.	chr4:60934814-60935719+
chr4	DNAEfinder	.	60935359	60935359	.	+	.	chr4:60934814-60935719+
chr4	DNAEfinder	.	60935360	60935360	.	+	.	chr4:60934814-60935719+
chr4	DNAEfinder	.	60935361	60935361	.	+	.	chr4:60934814-60935719+
chr4	DNAEfinder	.	60935378	60935378	.	+	.	chr4:60934814-60935719+
chr4	DNAEfinder	.	60935379	60935379	.	+	.	chr4:60934814-60935719+
chr4	DNAEfinder	.	60935393	60935393	.	+	.	chr4:60934814-60935719+
chr4	DNAEfinder	.	60942584	60942584	.	+	.	chr4:60942058-60942963+
chr4	DNAEfinder	.	60942588	60942588	.	+	.	chr4:60942058-60942963+
chr4	DNAEfinder	.	60942603	60942603	.	+	.	chr4:60942058-60942963+
chr4	DNAEfinder	.	60942604	60942604	.	+	.	chr4:60942058-60942963+
chr4	DNAEfinder	.	60942605	60942605	.	+	.	chr4:60942058-60942963+
chr4	DNAEfinder	.	60942622	60942622	.	+	.	chr4:60942058-60942963+
chr4	DNAEfinder	.	60942623	60942623	.	+	.	chr4:60942058-60942963+
chr4	DNAEfinder	.	60942637	60942637	.	+	.	chr4:60942058-60942963+
chr5	DNAEfinder	.	275320	275320	.	-	.	chr5:274910-275794-
chr5	DNAEfinder	.	275305	275305	.	-	.	chr5:274910-275794-
chr5	DNAEfinder	.	275301	275301	.	-	.	chr5:274910-275794-
chr5	DNAEfinder	.	275286	275286	.	-	.	chr5:274910-275794-
chr5	DNAEfinder	.	275285	275285	.	-	.	chr5:274910-275794-
chr5	DNAEfinder	.	275284	275284	.	-	.	chr5:274910-275794-
chr5	DNAEfinder	.	275267	275267	.	-	.	chr5:274910-275794-
chr5	DNAEfinder	.	275266	275266	.	-	.	chr5:274910-275794-

## Sheet: Edited elements DR LINEandLTR
track name="Edited Sequences (A) danRer7 Zebrafish LINE L1 1e-8 8" color=255,0,0 visibility=1
chr12	DNAEfinder	.	43802189	43802982	.	+	.	1
chr15	DNAEfinder	.	44168198	44169244	.	+	.	2
chr17	DNAEfinder	.	12143330	12144354	.	-	.	3
chr4	DNAEfinder	.	40400096	40401556	.	-	.	4
chr6	DNAEfinder	.	31427568	31428355	.	+	.	5
chr6	DNAEfinder	.	50868738	50869535	.	+	.	6
chr9	DNAEfinder	.	39483467	39484267	.	-	.	7
track name="Edited Sequences (A) danRer7 Zebrafish LINE L2 1e-8 8" color=255,0,0 visibility=1
chr12	DNAEfinder	.	21225766	21226679	.	-	.	1
chr13	DNAEfinder	.	52664851	52666685	.	+	.	2
chr15	DNAEfinder	.	45465989	45466475	.	+	.	3
chr15	DNAEfinder	.	47160233	47160419	.	-	.	4
chr16	DNAEfinder	.	11210707	11211296	.	+	.	5
chr16	DNAEfinder	.	3351517	3352383	.	-	.	6
chr17	DNAEfinder	.	4082997	4083809	.	-	.	7
chr19	DNAEfinder	.	11733426	11734229	.	+	.	8
chr20	DNAEfinder	.	12973638	12978763	.	-	.	9
chr20	DNAEfinder	.	9380242	9381080	.	-	.	10
chr23	DNAEfinder	.	45401627	45401948	.	+	.	11
chr25	DNAEfinder	.	12129992	12131081	.	-	.	12
chr6	DNAEfinder	.	59408856	59409067	.	-	.	13
chr8	DNAEfinder	.	34544549	34545071	.	+	.	14
track name="Edited Sequences (A) danRer7 Zebrafish LINE RTE 1e-8 8" color=255,0,0 visibility=1
chr11	DNAEfinder	.	17178075	17178787	.	+	.	1
track name="Edited Sequences (A) danRer7 Zebrafish LTR DIRS 1e-8 8" color=255,0,0 visibility=1
chr11	DNAEfinder	.	16353037	16353649	.	-	.	1
chr7	DNAEfinder	.	3365302	3371278	.	+	.	2
track name="Edited Sequences (A) danRer7 Zebrafish LTR ERV1 1e-8 8" color=255,0,0 visibility=1
Zv9_NA402	DNAEfinder	.	4967	5132	.	+	.	1
chr12	DNAEfinder	.	18696932	18697462	.	-	.	2
chr14	DNAEfinder	.	19234352	19234878	.	-	.	3
chr15	DNAEfinder	.	42373753	42373940	.	-	.	4
chr16	DNAEfinder	.	16263676	16264204	.	+	.	5
chr16	DNAEfinder	.	16312027	16312555	.	-	.	6
chr17	DNAEfinder	.	38330695	38330872	.	+	.	7
chr1	DNAEfinder	.	25648240	25648419	.	+	.	8
chr22	DNAEfinder	.	16355992	16356190	.	-	.	9
chr22	DNAEfinder	.	2427412	2427870	.	+	.	10
chr22	DNAEfinder	.	27997337	27997819	.	-	.	11
chr23	DNAEfinder	.	562472	562641	.	-	.	12
chr25	DNAEfinder	.	25918104	25918637	.	+	.	13
chr2	DNAEfinder	.	60193915	60194095	.	+	.	14
chr3	DNAEfinder	.	31086859	31087032	.	+	.	15
chr8	DNAEfinder	.	33144150	33144759	.	+	.	16
chr8	DNAEfinder	.	41416748	41417003	.	+	.	17
track name="Edited Sequences (A) danRer7 Zebrafish LTR Gypsy 1e-8 8" color=255,0,0 visibility=1
Zv9_NA229	DNAEfinder	.	3115	5508	.	+	.	1
chr10	DNAEfinder	.	16703439	16704102	.	-	.	2
chr10	DNAEfinder	.	16713380	16714044	.	-	.	3
chr10	DNAEfinder	.	16721175	16721838	.	-	.	4
chr13	DNAEfinder	.	19027944	19028607	.	+	.	5
chr19	DNAEfinder	.	21376477	21378118	.	+	.	6
chr19	DNAEfinder	.	21384888	21386529	.	+	.	7
chr1	DNAEfinder	.	49782591	49783255	.	-	.	8
chr1	DNAEfinder	.	49790284	49790948	.	-	.	9
chr2	DNAEfinder	.	13906513	13908217	.	-	.	10
chr3	DNAEfinder	.	19256662	19257326	.	+	.	11
chr3	DNAEfinder	.	19264353	19265017	.	+	.	12
chr3	DNAEfinder	.	8683682	8685448	.	+	.	13
chr4	DNAEfinder	.	33821669	33822332	.	+	.	14
chr4	DNAEfinder	.	39882015	39882680	.	+	.	15
chr4	DNAEfinder	.	45911310	45911973	.	+	.	16
chr4	DNAEfinder	.	53191364	53192028	.	-	.	17
chr5	DNAEfinder	.	1374388	1375007	.	-	.	18
chr6	DNAEfinder	.	34787469	34789140	.	-	.	19
chr6	DNAEfinder	.	4959610	4961348	.	+	.	20
chr8	DNAEfinder	.	41843990	41844653	.	+	.	21
chr8	DNAEfinder	.	41851680	41852343	.	+	.	22
track name="Edited Sequences (A) danRer7 Zebrafish LTR LTR 1e-8 8" color=255,0,0 visibility=1
chr10	DNAEfinder	.	45157213	45157646	.	+	.	1
chr16	DNAEfinder	.	24896953	24897276	.	+	.	2
chr16	DNAEfinder	.	4707504	4707980	.	+	.	3
chr17	DNAEfinder	.	28822525	28823030	.	+	.	4
chr18	DNAEfinder	.	44184378	44184716	.	+	.	5
track name="Edited Sequences (A) danRer7 Zebrafish LTR Ngaro 1e-8 8" color=255,0,0 visibility=1
chr1	DNAEfinder	.	49028381	49028756	.	-	.	1
track name="Edited Sequences (A) danRer7 Zebrafish LTR Pao 1e-8 8" color=255,0,0 visibility=1
chr16	DNAEfinder	.	17142318	17143221	.	+	.	1
chr16	DNAEfinder	.	17149561	17150464	.	+	.	2
chr16	DNAEfinder	.	54567122	54568036	.	-	.	3
chr22	DNAEfinder	.	32560291	32561196	.	+	.	4
chr2	DNAEfinder	.	7993307	7994210	.	-	.	5
chr2	DNAEfinder	.	8000550	8001453	.	-	.	6
chr4	DNAEfinder	.	39816909	39817808	.	-	.	7
chr4	DNAEfinder	.	39824148	39825047	.	-	.	8
chr4	DNAEfinder	.	60763518	60764422	.	-	.	9
chr4	DNAEfinder	.	60934815	60935719	.	+	.	10
chr4	DNAEfinder	.	60942059	60942963	.	+	.	11
chr5	DNAEfinder	.	274911	275794	.	-	.	12

## Sheet: Edited sites DR control
track name="Edited Sites (A) danRer7 Zebrafish LINE L2 1e-8 8" color=255,0,0 visibility=1
Zv9_NA40	DNAEfinder	.	3017	3017	.	+	.	Zv9_NA40:2210-3221+
Zv9_NA40	DNAEfinder	.	3046	3046	.	+	.	Zv9_NA40:2210-3221+
Zv9_NA40	DNAEfinder	.	3049	3049	.	+	.	Zv9_NA40:2210-3221+
Zv9_NA40	DNAEfinder	.	3061	3061	.	+	.	Zv9_NA40:2210-3221+
Zv9_NA40	DNAEfinder	.	3086	3086	.	+	.	Zv9_NA40:2210-3221+
Zv9_NA40	DNAEfinder	.	3107	3107	.	+	.	Zv9_NA40:2210-3221+
Zv9_NA40	DNAEfinder	.	3118	3118	.	+	.	Zv9_NA40:2210-3221+
Zv9_NA40	DNAEfinder	.	3133	3133	.	+	.	Zv9_NA40:2210-3221+
Zv9_scaffold3521	DNAEfinder	.	78470	78470	.	+	.	Zv9_scaffold3521:76175-78936+
Zv9_scaffold3521	DNAEfinder	.	78472	78472	.	+	.	Zv9_scaffold3521:76175-78936+
Zv9_scaffold3521	DNAEfinder	.	78476	78476	.	+	.	Zv9_scaffold3521:76175-78936+
Zv9_scaffold3521	DNAEfinder	.	78484	78484	.	+	.	Zv9_scaffold3521:76175-78936+
Zv9_scaffold3521	DNAEfinder	.	78489	78489	.	+	.	Zv9_scaffold3521:76175-78936+
Zv9_scaffold3521	DNAEfinder	.	78506	78506	.	+	.	Zv9_scaffold3521:76175-78936+
Zv9_scaffold3521	DNAEfinder	.	78514	78514	.	+	.	Zv9_scaffold3521:76175-78936+
Zv9_scaffold3521	DNAEfinder	.	78522	78522	.	+	.	Zv9_scaffold3521:76175-78936+
Zv9_scaffold3555	DNAEfinder	.	35426	35426	.	+	.	Zv9_scaffold3555:32511-35893+
Zv9_scaffold3555	DNAEfinder	.	35428	35428	.	+	.	Zv9_scaffold3555:32511-35893+
Zv9_scaffold3555	DNAEfinder	.	35432	35432	.	+	.	Zv9_scaffold3555:32511-35893+
Zv9_scaffold3555	DNAEfinder	.	35440	35440	.	+	.	Zv9_scaffold3555:32511-35893+
Zv9_scaffold3555	DNAEfinder	.	35445	35445	.	+	.	Zv9_scaffold3555:32511-35893+
Zv9_scaffold3555	DNAEfinder	.	35462	35462	.	+	.	Zv9_scaffold3555:32511-35893+
Zv9_scaffold3555	DNAEfinder	.	35470	35470	.	+	.	Zv9_scaffold3555:32511-35893+
Zv9_scaffold3555	DNAEfinder	.	35478	35478	.	+	.	Zv9_scaffold3555:32511-35893+
chr10	DNAEfinder	.	12837697	12837697	.	+	.	chr10:12833054-12837978+
chr10	DNAEfinder	.	12837728	12837728	.	+	.	chr10:12833054-12837978+
chr10	DNAEfinder	.	12837730	12837730	.	+	.	chr10:12833054-12837978+
chr10	DNAEfinder	.	12837733	12837733	.	+	.	chr10:12833054-12837978+
chr10	DNAEfinder	.	12837763	12837763	.	+	.	chr10:12833054-12837978+
chr10	DNAEfinder	.	12837775	12837775	.	+	.	chr10:12833054-12837978+
chr10	DNAEfinder	.	12837799	12837799	.	+	.	chr10:12833054-12837978+
chr10	DNAEfinder	.	12837807	12837807	.	+	.	chr10:12833054-12837978+
chr10	DNAEfinder	.	12837811	12837811	.	+	.	chr10:12833054-12837978+
chr10	DNAEfinder	.	12837874	12837874	.	+	.	chr10:12833054-12837978+
chr10	DNAEfinder	.	12837932	12837932	.	+	.	chr10:12833054-12837978+
chr12	DNAEfinder	.	29658105	29658105	.	+	.	chr12:29657931-29658553+
chr12	DNAEfinder	.	29658106	29658106	.	+	.	chr12:29657931-29658553+
chr12	DNAEfinder	.	29658111	29658111	.	+	.	chr12:29657931-29658553+
chr12	DNAEfinder	.	29658127	29658127	.	+	.	chr12:29657931-29658553+
chr12	DNAEfinder	.	29658128	29658128	.	+	.	chr12:29657931-29658553+
chr12	DNAEfinder	.	29658142	29658142	.	+	.	chr12:29657931-29658553+
chr12	DNAEfinder	.	29658144	29658144	.	+	.	chr12:29657931-29658553+
chr12	DNAEfinder	.	29658146	29658146	.	+	.	chr12:29657931-29658553+
chr14	DNAEfinder	.	8812941	8812941	.	+	.	chr14:8812759-8813509+
chr14	DNAEfinder	.	8812947	8812947	.	+	.	chr14:8812759-8813509+
chr14	DNAEfinder	.	8812965	8812965	.	+	.	chr14:8812759-8813509+
chr14	DNAEfinder	.	8812974	8812974	.	+	.	chr14:8812759-8813509+
chr14	DNAEfinder	.	8812980	8812980	.	+	.	chr14:8812759-8813509+
chr14	DNAEfinder	.	8812981	8812981	.	+	.	chr14:8812759-8813509+
chr14	DNAEfinder	.	8812983	8812983	.	+	.	chr14:8812759-8813509+
chr14	DNAEfinder	.	8812984	8812984	.	+	.	chr14:8812759-8813509+
chr14	DNAEfinder	.	8920217	8920217	.	+	.	chr14:8920052-8920374+
chr14	DNAEfinder	.	8920234	8920234	.	+	.	chr14:8920052-8920374+
chr14	DNAEfinder	.	8920240	8920240	.	+	.	chr14:8920052-8920374+
chr14	DNAEfinder	.	8920258	8920258	.	+	.	chr14:8920052-8920374+
chr14	DNAEfinder	.	8920267	8920267	.	+	.	chr14:8920052-8920374+
chr14	DNAEfinder	.	8920273	8920273	.	+	.	chr14:8920052-8920374+
chr14	DNAEfinder	.	8920274	8920274	.	+	.	chr14:8920052-8920374+
chr14	DNAEfinder	.	8920276	8920276	.	+	.	chr14:8920052-8920374+
chr14	DNAEfinder	.	8920277	8920277	.	+	.	chr14:8920052-8920374+
chr14	DNAEfinder	.	9007395	9007395	.	-	.	chr14:9007237-9007559-
chr14	DNAEfinder	.	9007378	9007378	.	-	.	chr14:9007237-9007559-
chr14	DNAEfinder	.	9007372	9007372	.	-	.	chr14:9007237-9007559-
chr14	DNAEfinder	.	9007354	9007354	.	-	.	chr14:9007237-9007559-
chr14	DNAEfinder	.	9007345	9007345	.	-	.	chr14:9007237-9007559-
chr14	DNAEfinder	.	9007339	9007339	.	-	.	chr14:9007237-9007559-
chr14	DNAEfinder	.	9007338	9007338	.	-	.	chr14:9007237-9007559-
chr14	DNAEfinder	.	9007336	9007336	.	-	.	chr14:9007237-9007559-
chr14	DNAEfinder	.	9007335	9007335	.	-	.	chr14:9007237-9007559-
chr16	DNAEfinder	.	19652093	19652093	.	-	.	chr16:19651857-19653533-
chr16	DNAEfinder	.	19652077	19652077	.	-	.	chr16:19651857-19653533-
chr16	DNAEfinder	.	19652074	19652074	.	-	.	chr16:19651857-19653533-
chr16	DNAEfinder	.	19652072	19652072	.	-	.	chr16:19651857-19653533-
chr16	DNAEfinder	.	19652065	19652065	.	-	.	chr16:19651857-19653533-
chr16	DNAEfinder	.	19652048	19652048	.	-	.	chr16:19651857-19653533-
chr16	DNAEfinder	.	19652028	19652028	.	-	.	chr16:19651857-19653533-
chr16	DNAEfinder	.	19652025	19652025	.	-	.	chr16:19651857-19653533-
chr16	DNAEfinder	.	19652003	19652003	.	-	.	chr16:19651857-19653533-
chr16	DNAEfinder	.	19651996	19651996	.	-	.	chr16:19651857-19653533-
chr16	DNAEfinder	.	19658302	19658302	.	-	.	chr16:19658066-19659742-
chr16	DNAEfinder	.	19658286	19658286	.	-	.	chr16:19658066-19659742-
chr16	DNAEfinder	.	19658283	19658283	.	-	.	chr16:19658066-19659742-
chr16	DNAEfinder	.	19658281	19658281	.	-	.	chr16:19658066-19659742-
chr16	DNAEfinder	.	19658274	19658274	.	-	.	chr16:19658066-19659742-
chr16	DNAEfinder	.	19658257	19658257	.	-	.	chr16:19658066-19659742-
chr16	DNAEfinder	.	19658237	19658237	.	-	.	chr16:19658066-19659742-
chr16	DNAEfinder	.	19658234	19658234	.	-	.	chr16:19658066-19659742-
chr16	DNAEfinder	.	19658212	19658212	.	-	.	chr16:19658066-19659742-
chr16	DNAEfinder	.	19658205	19658205	.	-	.	chr16:19658066-19659742-
chr16	DNAEfinder	.	46660970	46660970	.	-	.	chr16:46660683-46662085-
chr16	DNAEfinder	.	46660931	46660931	.	-	.	chr16:46660683-46662085-
chr16	DNAEfinder	.	46660926	46660926	.	-	.	chr16:46660683-46662085-
chr16	DNAEfinder	.	46660881	46660881	.	-	.	chr16:46660683-46662085-
chr16	DNAEfinder	.	46660853	46660853	.	-	.	chr16:46660683-46662085-
chr16	DNAEfinder	.	46660808	46660808	.	-	.	chr16:46660683-46662085-
chr16	DNAEfinder	.	46660732	46660732	.	-	.	chr16:46660683-46662085-
chr16	DNAEfinder	.	46660729	46660729	.	-	.	chr16:46660683-46662085-
chr17	DNAEfinder	.	51256725	51256725	.	-	.	chr17:51256131-51256990-
chr17	DNAEfinder	.	51256717	51256717	.	-	.	chr17:51256131-51256990-
chr17	DNAEfinder	.	51256716	51256716	.	-	.	chr17:51256131-51256990-
chr17	DNAEfinder	.	51256711	51256711	.	-	.	chr17:51256131-51256990-
chr17	DNAEfinder	.	51256699	51256699	.	-	.	chr17:51256131-51256990-
chr17	DNAEfinder	.	51256678	51256678	.	-	.	chr17:51256131-51256990-
chr17	DNAEfinder	.	51256649	51256649	.	-	.	chr17:51256131-51256990-
chr17	DNAEfinder	.	51256644	51256644	.	-	.	chr17:51256131-51256990-
chr1	DNAEfinder	.	23103590	23103590	.	-	.	chr1:23103216-23103711-
chr1	DNAEfinder	.	23103531	23103531	.	-	.	chr1:23103216-23103711-
chr1	DNAEfinder	.	23103416	23103416	.	-	.	chr1:23103216-23103711-
chr1	DNAEfinder	.	23103408	23103408	.	-	.	chr1:23103216-23103711-
chr1	DNAEfinder	.	23103388	23103388	.	-	.	chr1:23103216-23103711-
chr1	DNAEfinder	.	23103379	23103379	.	-	.	chr1:23103216-23103711-
chr1	DNAEfinder	.	23103370	23103370	.	-	.	chr1:23103216-23103711-
chr1	DNAEfinder	.	23103360	23103360	.	-	.	chr1:23103216-23103711-
chr1	DNAEfinder	.	28383692	28383692	.	-	.	chr1:28383497-28383941-
chr1	DNAEfinder	.	28383672	28383672	.	-	.	chr1:28383497-28383941-
chr1	DNAEfinder	.	28383660	28383660	.	-	.	chr1:28383497-28383941-
chr1	DNAEfinder	.	28383655	28383655	.	-	.	chr1:28383497-28383941-
chr1	DNAEfinder	.	28383650	28383650	.	-	.	chr1:28383497-28383941-
chr1	DNAEfinder	.	28383628	28383628	.	-	.	chr1:28383497-28383941-
chr1	DNAEfinder	.	28383619	28383619	.	-	.	chr1:28383497-28383941-
chr1	DNAEfinder	.	28383612	28383612	.	-	.	chr1:28383497-28383941-
chr1	DNAEfinder	.	3620637	3620637	.	-	.	chr1:3620177-3620862-
chr1	DNAEfinder	.	3620630	3620630	.	-	.	chr1:3620177-3620862-
chr1	DNAEfinder	.	3620626	3620626	.	-	.	chr1:3620177-3620862-
chr1	DNAEfinder	.	3620624	3620624	.	-	.	chr1:3620177-3620862-
chr1	DNAEfinder	.	3620618	3620618	.	-	.	chr1:3620177-3620862-
chr1	DNAEfinder	.	3620606	3620606	.	-	.	chr1:3620177-3620862-
chr1	DNAEfinder	.	3620595	3620595	.	-	.	chr1:3620177-3620862-
chr1	DNAEfinder	.	3620592	3620592	.	-	.	chr1:3620177-3620862-
chr1	DNAEfinder	.	3620573	3620573	.	-	.	chr1:3620177-3620862-
chr1	DNAEfinder	.	3620555	3620555	.	-	.	chr1:3620177-3620862-
chr1	DNAEfinder	.	6639055	6639055	.	-	.	chr1:6638875-6639208-
chr1	DNAEfinder	.	6639054	6639054	.	-	.	chr1:6638875-6639208-
chr1	DNAEfinder	.	6639053	6639053	.	-	.	chr1:6638875-6639208-
chr1	DNAEfinder	.	6639052	6639052	.	-	.	chr1:6638875-6639208-
chr1	DNAEfinder	.	6639051	6639051	.	-	.	chr1:6638875-6639208-
chr1	DNAEfinder	.	6639050	6639050	.	-	.	chr1:6638875-6639208-
chr1	DNAEfinder	.	6639049	6639049	.	-	.	chr1:6638875-6639208-
chr1	DNAEfinder	.	6639048	6639048	.	-	.	chr1:6638875-6639208-
chr1	DNAEfinder	.	6639047	6639047	.	-	.	chr1:6638875-6639208-
chr20	DNAEfinder	.	45084528	45084528	.	+	.	chr20:45084166-45084832+
chr20	DNAEfinder	.	45084531	45084531	.	+	.	chr20:45084166-45084832+
chr20	DNAEfinder	.	45084533	45084533	.	+	.	chr20:45084166-45084832+
chr20	DNAEfinder	.	45084535	45084535	.	+	.	chr20:45084166-45084832+
chr20	DNAEfinder	.	45084536	45084536	.	+	.	chr20:45084166-45084832+
chr20	DNAEfinder	.	45084549	45084549	.	+	.	chr20:45084166-45084832+
chr20	DNAEfinder	.	45084551	45084551	.	+	.	chr20:45084166-45084832+
chr20	DNAEfinder	.	45084553	45084553	.	+	.	chr20:45084166-45084832+
chr3	DNAEfinder	.	32034995	32034995	.	-	.	chr3:32034767-32035156-
chr3	DNAEfinder	.	32034987	32034987	.	-	.	chr3:32034767-32035156-
chr3	DNAEfinder	.	32034982	32034982	.	-	.	chr3:32034767-32035156-
chr3	DNAEfinder	.	32034977	32034977	.	-	.	chr3:32034767-32035156-
chr3	DNAEfinder	.	32034968	32034968	.	-	.	chr3:32034767-32035156-
chr3	DNAEfinder	.	32034963	32034963	.	-	.	chr3:32034767-32035156-
chr3	DNAEfinder	.	32034955	32034955	.	-	.	chr3:32034767-32035156-
chr3	DNAEfinder	.	32034943	32034943	.	-	.	chr3:32034767-32035156-
chr3	DNAEfinder	.	43454913	43454913	.	+	.	chr3:43454800-43455037+
chr3	DNAEfinder	.	43454928	43454928	.	+	.	chr3:43454800-43455037+
chr3	DNAEfinder	.	43454937	43454937	.	+	.	chr3:43454800-43455037+
chr3	DNAEfinder	.	43454939	43454939	.	+	.	chr3:43454800-43455037+
chr3	DNAEfinder	.	43454946	43454946	.	+	.	chr3:43454800-43455037+
chr3	DNAEfinder	.	43454951	43454951	.	+	.	chr3:43454800-43455037+
chr3	DNAEfinder	.	43454952	43454952	.	+	.	chr3:43454800-43455037+
chr3	DNAEfinder	.	43454961	43454961	.	+	.	chr3:43454800-43455037+
chr3	DNAEfinder	.	47354875	47354875	.	+	.	chr3:47354328-47354980+
chr3	DNAEfinder	.	47354878	47354878	.	+	.	chr3:47354328-47354980+
chr3	DNAEfinder	.	47354879	47354879	.	+	.	chr3:47354328-47354980+
chr3	DNAEfinder	.	47354887	47354887	.	+	.	chr3:47354328-47354980+
chr3	DNAEfinder	.	47354891	47354891	.	+	.	chr3:47354328-47354980+
chr3	DNAEfinder	.	47354906	47354906	.	+	.	chr3:47354328-47354980+
chr3	DNAEfinder	.	47354912	47354912	.	+	.	chr3:47354328-47354980+
chr3	DNAEfinder	.	47354934	47354934	.	+	.	chr3:47354328-47354980+
chr4	DNAEfinder	.	35793612	35793612	.	+	.	chr4:35792311-35795198+
chr4	DNAEfinder	.	35793625	35793625	.	+	.	chr4:35792311-35795198+
chr4	DNAEfinder	.	35793626	35793626	.	+	.	chr4:35792311-35795198+
chr4	DNAEfinder	.	35793634	35793634	.	+	.	chr4:35792311-35795198+
chr4	DNAEfinder	.	35793647	35793647	.	+	.	chr4:35792311-35795198+
chr4	DNAEfinder	.	35793651	35793651	.	+	.	chr4:35792311-35795198+
chr4	DNAEfinder	.	35793661	35793661	.	+	.	chr4:35792311-35795198+
chr4	DNAEfinder	.	35793677	35793677	.	+	.	chr4:35792311-35795198+
chr7	DNAEfinder	.	50890781	50890781	.	-	.	chr7:50890564-50890854-
chr7	DNAEfinder	.	50890780	50890780	.	-	.	chr7:50890564-50890854-
chr7	DNAEfinder	.	50890778	50890778	.	-	.	chr7:50890564-50890854-
chr7	DNAEfinder	.	50890777	50890777	.	-	.	chr7:50890564-50890854-
chr7	DNAEfinder	.	50890770	50890770	.	-	.	chr7:50890564-50890854-
chr7	DNAEfinder	.	50890767	50890767	.	-	.	chr7:50890564-50890854-
chr7	DNAEfinder	.	50890752	50890752	.	-	.	chr7:50890564-50890854-
chr7	DNAEfinder	.	50890749	50890749	.	-	.	chr7:50890564-50890854-
track name="Edited Sites (A) danRer7 Zebrafish LTR DIRS 1e-8 8" color=255,0,0 visibility=1
chr16	DNAEfinder	.	21874628	21874628	.	-	.	chr16:21873845-21879582-
chr16	DNAEfinder	.	21874624	21874624	.	-	.	chr16:21873845-21879582-
chr16	DNAEfinder	.	21874622	21874622	.	-	.	chr16:21873845-21879582-
chr16	DNAEfinder	.	21874609	21874609	.	-	.	chr16:21873845-21879582-
chr16	DNAEfinder	.	21874594	21874594	.	-	.	chr16:21873845-21879582-
chr16	DNAEfinder	.	21874593	21874593	.	-	.	chr16:21873845-21879582-
chr16	DNAEfinder	.	21874592	21874592	.	-	.	chr16:21873845-21879582-
chr16	DNAEfinder	.	21874579	21874579	.	-	.	chr16:21873845-21879582-
chr17	DNAEfinder	.	24725719	24725719	.	-	.	chr17:24725330-24725820-
chr17	DNAEfinder	.	24725717	24725717	.	-	.	chr17:24725330-24725820-
chr17	DNAEfinder	.	24725711	24725711	.	-	.	chr17:24725330-24725820-
chr17	DNAEfinder	.	24725698	24725698	.	-	.	chr17:24725330-24725820-
chr17	DNAEfinder	.	24725692	24725692	.	-	.	chr17:24725330-24725820-
chr17	DNAEfinder	.	24725683	24725683	.	-	.	chr17:24725330-24725820-
chr17	DNAEfinder	.	24725682	24725682	.	-	.	chr17:24725330-24725820-
chr17	DNAEfinder	.	24725672	24725672	.	-	.	chr17:24725330-24725820-
chr22	DNAEfinder	.	19952479	19952479	.	+	.	chr22:19952432-19952689+
chr22	DNAEfinder	.	19952480	19952480	.	+	.	chr22:19952432-19952689+
chr22	DNAEfinder	.	19952482	19952482	.	+	.	chr22:19952432-19952689+
chr22	DNAEfinder	.	19952483	19952483	.	+	.	chr22:19952432-19952689+
chr22	DNAEfinder	.	19952487	19952487	.	+	.	chr22:19952432-19952689+
chr22	DNAEfinder	.	19952491	19952491	.	+	.	chr22:19952432-19952689+
chr22	DNAEfinder	.	19952492	19952492	.	+	.	chr22:19952432-19952689+
chr22	DNAEfinder	.	19952521	19952521	.	+	.	chr22:19952432-19952689+
chr22	DNAEfinder	.	19952523	19952523	.	+	.	chr22:19952432-19952689+
chr22	DNAEfinder	.	19952530	19952530	.	+	.	chr22:19952432-19952689+
chr22	DNAEfinder	.	20450185	20450185	.	+	.	chr22:20450150-20450480+
chr22	DNAEfinder	.	20450190	20450190	.	+	.	chr22:20450150-20450480+
chr22	DNAEfinder	.	20450191	20450191	.	+	.	chr22:20450150-20450480+
chr22	DNAEfinder	.	20450194	20450194	.	+	.	chr22:20450150-20450480+
chr22	DNAEfinder	.	20450198	20450198	.	+	.	chr22:20450150-20450480+
chr22	DNAEfinder	.	20450202	20450202	.	+	.	chr22:20450150-20450480+
chr22	DNAEfinder	.	20450208	20450208	.	+	.	chr22:20450150-20450480+
chr22	DNAEfinder	.	20450213	20450213	.	+	.	chr22:20450150-20450480+
chr3	DNAEfinder	.	3605813	3605813	.	-	.	chr3:3605647-3607030-
chr3	DNAEfinder	.	3605764	3605764	.	-	.	chr3:3605647-3607030-
chr3	DNAEfinder	.	3605760	3605760	.	-	.	chr3:3605647-3607030-
chr3	DNAEfinder	.	3605754	3605754	.	-	.	chr3:3605647-3607030-
chr3	DNAEfinder	.	3605748	3605748	.	-	.	chr3:3605647-3607030-
chr3	DNAEfinder	.	3605728	3605728	.	-	.	chr3:3605647-3607030-
chr3	DNAEfinder	.	3605718	3605718	.	-	.	chr3:3605647-3607030-
chr3	DNAEfinder	.	3605717	3605717	.	-	.	chr3:3605647-3607030-
chr3	DNAEfinder	.	3605715	3605715	.	-	.	chr3:3605647-3607030-
chr6	DNAEfinder	.	22129178	22129178	.	-	.	chr6:22128392-22133080-
chr6	DNAEfinder	.	22129177	22129177	.	-	.	chr6:22128392-22133080-
chr6	DNAEfinder	.	22129169	22129169	.	-	.	chr6:22128392-22133080-
chr6	DNAEfinder	.	22129161	22129161	.	-	.	chr6:22128392-22133080-
chr6	DNAEfinder	.	22129155	22129155	.	-	.	chr6:22128392-22133080-
chr6	DNAEfinder	.	22129150	22129150	.	-	.	chr6:22128392-22133080-
chr6	DNAEfinder	.	22129149	22129149	.	-	.	chr6:22128392-22133080-
chr6	DNAEfinder	.	22129139	22129139	.	-	.	chr6:22128392-22133080-
chr6	DNAEfinder	.	22129138	22129138	.	-	.	chr6:22128392-22133080-
chr6	DNAEfinder	.	22129137	22129137	.	-	.	chr6:22128392-22133080-
chr6	DNAEfinder	.	22129136	22129136	.	-	.	chr6:22128392-22133080-
chr6	DNAEfinder	.	22129135	22129135	.	-	.	chr6:22128392-22133080-
chr6	DNAEfinder	.	22129134	22129134	.	-	.	chr6:22128392-22133080-
chr6	DNAEfinder	.	45216556	45216556	.	+	.	chr6:45216255-45216859+
chr6	DNAEfinder	.	45216557	45216557	.	+	.	chr6:45216255-45216859+
chr6	DNAEfinder	.	45216558	45216558	.	+	.	chr6:45216255-45216859+
chr6	DNAEfinder	.	45216560	45216560	.	+	.	chr6:45216255-45216859+
chr6	DNAEfinder	.	45216561	45216561	.	+	.	chr6:45216255-45216859+
chr6	DNAEfinder	.	45216566	45216566	.	+	.	chr6:45216255-45216859+
chr6	DNAEfinder	.	45216570	45216570	.	+	.	chr6:45216255-45216859+
chr6	DNAEfinder	.	45216574	45216574	.	+	.	chr6:45216255-45216859+
chr6	DNAEfinder	.	45216577	45216577	.	+	.	chr6:45216255-45216859+
chr6	DNAEfinder	.	45216579	45216579	.	+	.	chr6:45216255-45216859+
track name="Edited Sites (A) danRer7 Zebrafish LTR ERV1 1e-8 8" color=255,0,0 visibility=1
chr10	DNAEfinder	.	9117148	9117148	.	+	.	chr10:9117001-9117184+
chr10	DNAEfinder	.	9117156	9117156	.	+	.	chr10:9117001-9117184+
chr10	DNAEfinder	.	9117158	9117158	.	+	.	chr10:9117001-9117184+
chr10	DNAEfinder	.	9117160	9117160	.	+	.	chr10:9117001-9117184+
chr10	DNAEfinder	.	9117162	9117162	.	+	.	chr10:9117001-9117184+
chr10	DNAEfinder	.	9117164	9117164	.	+	.	chr10:9117001-9117184+
chr10	DNAEfinder	.	9117168	9117168	.	+	.	chr10:9117001-9117184+
chr10	DNAEfinder	.	9117172	9117172	.	+	.	chr10:9117001-9117184+
chr14	DNAEfinder	.	4764273	4764273	.	+	.	chr14:4764191-4764385+
chr14	DNAEfinder	.	4764275	4764275	.	+	.	chr14:4764191-4764385+
chr14	DNAEfinder	.	4764277	4764277	.	+	.	chr14:4764191-4764385+
chr14	DNAEfinder	.	4764279	4764279	.	+	.	chr14:4764191-4764385+
chr14	DNAEfinder	.	4764281	4764281	.	+	.	chr14:4764191-4764385+
chr14	DNAEfinder	.	4764283	4764283	.	+	.	chr14:4764191-4764385+
chr14	DNAEfinder	.	4764285	4764285	.	+	.	chr14:4764191-4764385+
chr14	DNAEfinder	.	4764299	4764299	.	+	.	chr14:4764191-4764385+
chr14	DNAEfinder	.	4764325	4764325	.	+	.	chr14:4764191-4764385+
chr14	DNAEfinder	.	4764327	4764327	.	+	.	chr14:4764191-4764385+
chr14	DNAEfinder	.	4764329	4764329	.	+	.	chr14:4764191-4764385+
chr14	DNAEfinder	.	4764331	4764331	.	+	.	chr14:4764191-4764385+
chr14	DNAEfinder	.	4764333	4764333	.	+	.	chr14:4764191-4764385+
chr14	DNAEfinder	.	4764335	4764335	.	+	.	chr14:4764191-4764385+
chr14	DNAEfinder	.	4764337	4764337	.	+	.	chr14:4764191-4764385+
chr14	DNAEfinder	.	4764345	4764345	.	+	.	chr14:4764191-4764385+
chr3	DNAEfinder	.	18596187	18596187	.	-	.	chr3:18596141-18596316-
chr3	DNAEfinder	.	18596183	18596183	.	-	.	chr3:18596141-18596316-
chr3	DNAEfinder	.	18596181	18596181	.	-	.	chr3:18596141-18596316-
chr3	DNAEfinder	.	18596179	18596179	.	-	.	chr3:18596141-18596316-
chr3	DNAEfinder	.	18596177	18596177	.	-	.	chr3:18596141-18596316-
chr3	DNAEfinder	.	18596175	18596175	.	-	.	chr3:18596141-18596316-
chr3	DNAEfinder	.	18596173	18596173	.	-	.	chr3:18596141-18596316-
chr3	DNAEfinder	.	18596169	18596169	.	-	.	chr3:18596141-18596316-
chr6	DNAEfinder	.	38483801	38483801	.	+	.	chr6:38483722-38483897+
chr6	DNAEfinder	.	38483803	38483803	.	+	.	chr6:38483722-38483897+
chr6	DNAEfinder	.	38483847	38483847	.	+	.	chr6:38483722-38483897+
chr6	DNAEfinder	.	38483849	38483849	.	+	.	chr6:38483722-38483897+
chr6	DNAEfinder	.	38483851	38483851	.	+	.	chr6:38483722-38483897+
chr6	DNAEfinder	.	38483853	38483853	.	+	.	chr6:38483722-38483897+
chr6	DNAEfinder	.	38483855	38483855	.	+	.	chr6:38483722-38483897+
chr6	DNAEfinder	.	38483857	38483857	.	+	.	chr6:38483722-38483897+
chr6	DNAEfinder	.	38483859	38483859	.	+	.	chr6:38483722-38483897+
chr6	DNAEfinder	.	38483861	38483861	.	+	.	chr6:38483722-38483897+
chr6	DNAEfinder	.	38483863	38483863	.	+	.	chr6:38483722-38483897+
chr6	DNAEfinder	.	38483869	38483869	.	+	.	chr6:38483722-38483897+
chr6	DNAEfinder	.	38483871	38483871	.	+	.	chr6:38483722-38483897+
chr7	DNAEfinder	.	75551455	75551455	.	+	.	chr7:75551380-75551551+
chr7	DNAEfinder	.	75551457	75551457	.	+	.	chr7:75551380-75551551+
chr7	DNAEfinder	.	75551459	75551459	.	+	.	chr7:75551380-75551551+
chr7	DNAEfinder	.	75551461	75551461	.	+	.	chr7:75551380-75551551+
chr7	DNAEfinder	.	75551463	75551463	.	+	.	chr7:75551380-75551551+
chr7	DNAEfinder	.	75551465	75551465	.	+	.	chr7:75551380-75551551+
chr7	DNAEfinder	.	75551467	75551467	.	+	.	chr7:75551380-75551551+
chr7	DNAEfinder	.	75551507	75551507	.	+	.	chr7:75551380-75551551+
chr7	DNAEfinder	.	75551511	75551511	.	+	.	chr7:75551380-75551551+
chr7	DNAEfinder	.	75551513	75551513	.	+	.	chr7:75551380-75551551+
chr7	DNAEfinder	.	75551515	75551515	.	+	.	chr7:75551380-75551551+
chr7	DNAEfinder	.	75551517	75551517	.	+	.	chr7:75551380-75551551+
chr7	DNAEfinder	.	75551519	75551519	.	+	.	chr7:75551380-75551551+
chr7	DNAEfinder	.	75551521	75551521	.	+	.	chr7:75551380-75551551+
chr7	DNAEfinder	.	75551523	75551523	.	+	.	chr7:75551380-75551551+
chr7	DNAEfinder	.	75551525	75551525	.	+	.	chr7:75551380-75551551+
chr7	DNAEfinder	.	75551527	75551527	.	+	.	chr7:75551380-75551551+
chr7	DNAEfinder	.	75551529	75551529	.	+	.	chr7:75551380-75551551+
chr7	DNAEfinder	.	75551535	75551535	.	+	.	chr7:75551380-75551551+
chr7	DNAEfinder	.	75551537	75551537	.	+	.	chr7:75551380-75551551+
chr8	DNAEfinder	.	10075202	10075202	.	-	.	chr8:10075113-10075289-
chr8	DNAEfinder	.	10075200	10075200	.	-	.	chr8:10075113-10075289-
chr8	DNAEfinder	.	10075198	10075198	.	-	.	chr8:10075113-10075289-
chr8	DNAEfinder	.	10075196	10075196	.	-	.	chr8:10075113-10075289-
chr8	DNAEfinder	.	10075194	10075194	.	-	.	chr8:10075113-10075289-
chr8	DNAEfinder	.	10075192	10075192	.	-	.	chr8:10075113-10075289-
chr8	DNAEfinder	.	10075188	10075188	.	-	.	chr8:10075113-10075289-
chr8	DNAEfinder	.	10075180	10075180	.	-	.	chr8:10075113-10075289-
chr8	DNAEfinder	.	42719304	42719304	.	-	.	chr8:42719210-42719389-
chr8	DNAEfinder	.	42719302	42719302	.	-	.	chr8:42719210-42719389-
chr8	DNAEfinder	.	42719300	42719300	.	-	.	chr8:42719210-42719389-
chr8	DNAEfinder	.	42719294	42719294	.	-	.	chr8:42719210-42719389-
chr8	DNAEfinder	.	42719292	42719292	.	-	.	chr8:42719210-42719389-
chr8	DNAEfinder	.	42719256	42719256	.	-	.	chr8:42719210-42719389-
chr8	DNAEfinder	.	42719254	42719254	.	-	.	chr8:42719210-42719389-
chr8	DNAEfinder	.	42719248	42719248	.	-	.	chr8:42719210-42719389-
chr8	DNAEfinder	.	42719246	42719246	.	-	.	chr8:42719210-42719389-
chr8	DNAEfinder	.	42719244	42719244	.	-	.	chr8:42719210-42719389-
chr8	DNAEfinder	.	42719242	42719242	.	-	.	chr8:42719210-42719389-
chr8	DNAEfinder	.	42719238	42719238	.	-	.	chr8:42719210-42719389-
chr8	DNAEfinder	.	42719234	42719234	.	-	.	chr8:42719210-42719389-
chr8	DNAEfinder	.	42719232	42719232	.	-	.	chr8:42719210-42719389-
chr8	DNAEfinder	.	42719230	42719230	.	-	.	chr8:42719210-42719389-
chr8	DNAEfinder	.	42719228	42719228	.	-	.	chr8:42719210-42719389-
chr8	DNAEfinder	.	42719224	42719224	.	-	.	chr8:42719210-42719389-
chr8	DNAEfinder	.	42719222	42719222	.	-	.	chr8:42719210-42719389-
track name="Edited Sites (A) danRer7 Zebrafish LTR Gypsy 1e-8 8" color=255,0,0 visibility=1
chr10	DNAEfinder	.	42542849	42542849	.	-	.	chr10:42542680-42543459-
chr10	DNAEfinder	.	42542848	42542848	.	-	.	chr10:42542680-42543459-
chr10	DNAEfinder	.	42542847	42542847	.	-	.	chr10:42542680-42543459-
chr10	DNAEfinder	.	42542846	42542846	.	-	.	chr10:42542680-42543459-
chr10	DNAEfinder	.	42542845	42542845	.	-	.	chr10:42542680-42543459-
chr10	DNAEfinder	.	42542844	42542844	.	-	.	chr10:42542680-42543459-
chr10	DNAEfinder	.	42542843	42542843	.	-	.	chr10:42542680-42543459-
chr10	DNAEfinder	.	42542841	42542841	.	-	.	chr10:42542680-42543459-
chr11	DNAEfinder	.	36472101	36472101	.	+	.	chr11:36471552-36472326+
chr11	DNAEfinder	.	36472108	36472108	.	+	.	chr11:36471552-36472326+
chr11	DNAEfinder	.	36472158	36472158	.	+	.	chr11:36471552-36472326+
chr11	DNAEfinder	.	36472168	36472168	.	+	.	chr11:36471552-36472326+
chr11	DNAEfinder	.	36472169	36472169	.	+	.	chr11:36471552-36472326+
chr11	DNAEfinder	.	36472170	36472170	.	+	.	chr11:36471552-36472326+
chr11	DNAEfinder	.	36472171	36472171	.	+	.	chr11:36471552-36472326+
chr11	DNAEfinder	.	36472172	36472172	.	+	.	chr11:36471552-36472326+
chr11	DNAEfinder	.	36472173	36472173	.	+	.	chr11:36471552-36472326+
chr11	DNAEfinder	.	36472174	36472174	.	+	.	chr11:36471552-36472326+
chr11	DNAEfinder	.	36472175	36472175	.	+	.	chr11:36471552-36472326+
chr12	DNAEfinder	.	2546979	2546979	.	-	.	chr12:2546811-2547370-
chr12	DNAEfinder	.	2546978	2546978	.	-	.	chr12:2546811-2547370-
chr12	DNAEfinder	.	2546977	2546977	.	-	.	chr12:2546811-2547370-
chr12	DNAEfinder	.	2546976	2546976	.	-	.	chr12:2546811-2547370-
chr12	DNAEfinder	.	2546975	2546975	.	-	.	chr12:2546811-2547370-
chr12	DNAEfinder	.	2546974	2546974	.	-	.	chr12:2546811-2547370-
chr12	DNAEfinder	.	2546973	2546973	.	-	.	chr12:2546811-2547370-
chr12	DNAEfinder	.	2546971	2546971	.	-	.	chr12:2546811-2547370-
chr12	DNAEfinder	.	40020861	40020861	.	-	.	chr12:40020693-40021445-
chr12	DNAEfinder	.	40020860	40020860	.	-	.	chr12:40020693-40021445-
chr12	DNAEfinder	.	40020854	40020854	.	-	.	chr12:40020693-40021445-
chr12	DNAEfinder	.	40020853	40020853	.	-	.	chr12:40020693-40021445-
chr12	DNAEfinder	.	40020852	40020852	.	-	.	chr12:40020693-40021445-
chr12	DNAEfinder	.	40020851	40020851	.	-	.	chr12:40020693-40021445-
chr12	DNAEfinder	.	40020850	40020850	.	-	.	chr12:40020693-40021445-
chr12	DNAEfinder	.	40020849	40020849	.	-	.	chr12:40020693-40021445-
chr12	DNAEfinder	.	40020848	40020848	.	-	.	chr12:40020693-40021445-
chr12	DNAEfinder	.	45696542	45696542	.	-	.	chr12:45696373-45697156-
chr12	DNAEfinder	.	45696541	45696541	.	-	.	chr12:45696373-45697156-
chr12	DNAEfinder	.	45696540	45696540	.	-	.	chr12:45696373-45697156-
chr12	DNAEfinder	.	45696539	45696539	.	-	.	chr12:45696373-45697156-
chr12	DNAEfinder	.	45696538	45696538	.	-	.	chr12:45696373-45697156-
chr12	DNAEfinder	.	45696537	45696537	.	-	.	chr12:45696373-45697156-
chr12	DNAEfinder	.	45696536	45696536	.	-	.	chr12:45696373-45697156-
chr12	DNAEfinder	.	45696535	45696535	.	-	.	chr12:45696373-45697156-
chr12	DNAEfinder	.	45696533	45696533	.	-	.	chr12:45696373-45697156-
chr13	DNAEfinder	.	10263454	10263454	.	-	.	chr13:10263285-10264064-
chr13	DNAEfinder	.	10263453	10263453	.	-	.	chr13:10263285-10264064-
chr13	DNAEfinder	.	10263452	10263452	.	-	.	chr13:10263285-10264064-
chr13	DNAEfinder	.	10263451	10263451	.	-	.	chr13:10263285-10264064-
chr13	DNAEfinder	.	10263450	10263450	.	-	.	chr13:10263285-10264064-
chr13	DNAEfinder	.	10263449	10263449	.	-	.	chr13:10263285-10264064-
chr13	DNAEfinder	.	10263447	10263447	.	-	.	chr13:10263285-10264064-
chr13	DNAEfinder	.	10263445	10263445	.	-	.	chr13:10263285-10264064-
chr13	DNAEfinder	.	40328396	40328396	.	+	.	chr13:40327218-40329585+
chr13	DNAEfinder	.	40328401	40328401	.	+	.	chr13:40327218-40329585+
chr13	DNAEfinder	.	40328414	40328414	.	+	.	chr13:40327218-40329585+
chr13	DNAEfinder	.	40328419	40328419	.	+	.	chr13:40327218-40329585+
chr13	DNAEfinder	.	40328432	40328432	.	+	.	chr13:40327218-40329585+
chr13	DNAEfinder	.	40328437	40328437	.	+	.	chr13:40327218-40329585+
chr13	DNAEfinder	.	40328450	40328450	.	+	.	chr13:40327218-40329585+
chr13	DNAEfinder	.	40328455	40328455	.	+	.	chr13:40327218-40329585+
chr13	DNAEfinder	.	40328468	40328468	.	+	.	chr13:40327218-40329585+
chr13	DNAEfinder	.	40328473	40328473	.	+	.	chr13:40327218-40329585+
chr14	DNAEfinder	.	19304263	19304263	.	-	.	chr14:19303323-19304761-
chr14	DNAEfinder	.	19304252	19304252	.	-	.	chr14:19303323-19304761-
chr14	DNAEfinder	.	19304222	19304222	.	-	.	chr14:19303323-19304761-
chr14	DNAEfinder	.	19304192	19304192	.	-	.	chr14:19303323-19304761-
chr14	DNAEfinder	.	19304162	19304162	.	-	.	chr14:19303323-19304761-
chr14	DNAEfinder	.	19304132	19304132	.	-	.	chr14:19303323-19304761-
chr14	DNAEfinder	.	19304102	19304102	.	-	.	chr14:19303323-19304761-
chr14	DNAEfinder	.	19304072	19304072	.	-	.	chr14:19303323-19304761-
chr14	DNAEfinder	.	19304042	19304042	.	-	.	chr14:19303323-19304761-
chr14	DNAEfinder	.	19304012	19304012	.	-	.	chr14:19303323-19304761-
chr14	DNAEfinder	.	19303982	19303982	.	-	.	chr14:19303323-19304761-
chr14	DNAEfinder	.	19303977	19303977	.	-	.	chr14:19303323-19304761-
chr15	DNAEfinder	.	16238961	16238961	.	+	.	chr15:16238946-16239138+
chr15	DNAEfinder	.	16238975	16238975	.	+	.	chr15:16238946-16239138+
chr15	DNAEfinder	.	16238980	16238980	.	+	.	chr15:16238946-16239138+
chr15	DNAEfinder	.	16238982	16238982	.	+	.	chr15:16238946-16239138+
chr15	DNAEfinder	.	16239007	16239007	.	+	.	chr15:16238946-16239138+
chr15	DNAEfinder	.	16239009	16239009	.	+	.	chr15:16238946-16239138+
chr15	DNAEfinder	.	16239011	16239011	.	+	.	chr15:16238946-16239138+
chr15	DNAEfinder	.	16239014	16239014	.	+	.	chr15:16238946-16239138+
chr16	DNAEfinder	.	16473155	16473155	.	+	.	chr16:16472542-16473322+
chr16	DNAEfinder	.	16473156	16473156	.	+	.	chr16:16472542-16473322+
chr16	DNAEfinder	.	16473157	16473157	.	+	.	chr16:16472542-16473322+
chr16	DNAEfinder	.	16473158	16473158	.	+	.	chr16:16472542-16473322+
chr16	DNAEfinder	.	16473159	16473159	.	+	.	chr16:16472542-16473322+
chr16	DNAEfinder	.	16473160	16473160	.	+	.	chr16:16472542-16473322+
chr16	DNAEfinder	.	16473161	16473161	.	+	.	chr16:16472542-16473322+
chr16	DNAEfinder	.	16473163	16473163	.	+	.	chr16:16472542-16473322+
chr16	DNAEfinder	.	16478864	16478864	.	+	.	chr16:16478251-16479031+
chr16	DNAEfinder	.	16478865	16478865	.	+	.	chr16:16478251-16479031+
chr16	DNAEfinder	.	16478866	16478866	.	+	.	chr16:16478251-16479031+
chr16	DNAEfinder	.	16478867	16478867	.	+	.	chr16:16478251-16479031+
chr16	DNAEfinder	.	16478868	16478868	.	+	.	chr16:16478251-16479031+
chr16	DNAEfinder	.	16478869	16478869	.	+	.	chr16:16478251-16479031+
chr16	DNAEfinder	.	16478870	16478870	.	+	.	chr16:16478251-16479031+
chr16	DNAEfinder	.	16478872	16478872	.	+	.	chr16:16478251-16479031+
chr16	DNAEfinder	.	16577258	16577258	.	+	.	chr16:16576644-16577425+
chr16	DNAEfinder	.	16577259	16577259	.	+	.	chr16:16576644-16577425+
chr16	DNAEfinder	.	16577260	16577260	.	+	.	chr16:16576644-16577425+
chr16	DNAEfinder	.	16577261	16577261	.	+	.	chr16:16576644-16577425+
chr16	DNAEfinder	.	16577262	16577262	.	+	.	chr16:16576644-16577425+
chr16	DNAEfinder	.	16577263	16577263	.	+	.	chr16:16576644-16577425+
chr16	DNAEfinder	.	16577264	16577264	.	+	.	chr16:16576644-16577425+
chr16	DNAEfinder	.	16577266	16577266	.	+	.	chr16:16576644-16577425+
chr16	DNAEfinder	.	16582967	16582967	.	+	.	chr16:16582354-16583134+
chr16	DNAEfinder	.	16582968	16582968	.	+	.	chr16:16582354-16583134+
chr16	DNAEfinder	.	16582969	16582969	.	+	.	chr16:16582354-16583134+
chr16	DNAEfinder	.	16582970	16582970	.	+	.	chr16:16582354-16583134+
chr16	DNAEfinder	.	16582971	16582971	.	+	.	chr16:16582354-16583134+
chr16	DNAEfinder	.	16582972	16582972	.	+	.	chr16:16582354-16583134+
chr16	DNAEfinder	.	16582973	16582973	.	+	.	chr16:16582354-16583134+
chr16	DNAEfinder	.	16582975	16582975	.	+	.	chr16:16582354-16583134+
chr16	DNAEfinder	.	58425742	58425742	.	+	.	chr16:58425195-58425924+
chr16	DNAEfinder	.	58425749	58425749	.	+	.	chr16:58425195-58425924+
chr16	DNAEfinder	.	58425799	58425799	.	+	.	chr16:58425195-58425924+
chr16	DNAEfinder	.	58425806	58425806	.	+	.	chr16:58425195-58425924+
chr16	DNAEfinder	.	58425807	58425807	.	+	.	chr16:58425195-58425924+
chr16	DNAEfinder	.	58425809	58425809	.	+	.	chr16:58425195-58425924+
chr16	DNAEfinder	.	58425810	58425810	.	+	.	chr16:58425195-58425924+
chr16	DNAEfinder	.	58425811	58425811	.	+	.	chr16:58425195-58425924+
chr16	DNAEfinder	.	58425812	58425812	.	+	.	chr16:58425195-58425924+
chr16	DNAEfinder	.	58425813	58425813	.	+	.	chr16:58425195-58425924+
chr18	DNAEfinder	.	27783377	27783377	.	+	.	chr18:27782802-27783544+
chr18	DNAEfinder	.	27783384	27783384	.	+	.	chr18:27782802-27783544+
chr18	DNAEfinder	.	27783385	27783385	.	+	.	chr18:27782802-27783544+
chr18	DNAEfinder	.	27783387	27783387	.	+	.	chr18:27782802-27783544+
chr18	DNAEfinder	.	27783388	27783388	.	+	.	chr18:27782802-27783544+
chr18	DNAEfinder	.	27783389	27783389	.	+	.	chr18:27782802-27783544+
chr18	DNAEfinder	.	27783390	27783390	.	+	.	chr18:27782802-27783544+
chr18	DNAEfinder	.	27783391	27783391	.	+	.	chr18:27782802-27783544+
chr18	DNAEfinder	.	27783392	27783392	.	+	.	chr18:27782802-27783544+
chr19	DNAEfinder	.	13499199	13499199	.	+	.	chr19:13498646-13499358+
chr19	DNAEfinder	.	13499207	13499207	.	+	.	chr19:13498646-13499358+
chr19	DNAEfinder	.	13499209	13499209	.	+	.	chr19:13498646-13499358+
chr19	DNAEfinder	.	13499210	13499210	.	+	.	chr19:13498646-13499358+
chr19	DNAEfinder	.	13499211	13499211	.	+	.	chr19:13498646-13499358+
chr19	DNAEfinder	.	13499212	13499212	.	+	.	chr19:13498646-13499358+
chr19	DNAEfinder	.	13499213	13499213	.	+	.	chr19:13498646-13499358+
chr19	DNAEfinder	.	13499214	13499214	.	+	.	chr19:13498646-13499358+
chr19	DNAEfinder	.	13499215	13499215	.	+	.	chr19:13498646-13499358+
chr19	DNAEfinder	.	18108588	18108588	.	+	.	chr19:18108294-18108756+
chr19	DNAEfinder	.	18108589	18108589	.	+	.	chr19:18108294-18108756+
chr19	DNAEfinder	.	18108590	18108590	.	+	.	chr19:18108294-18108756+
chr19	DNAEfinder	.	18108591	18108591	.	+	.	chr19:18108294-18108756+
chr19	DNAEfinder	.	18108592	18108592	.	+	.	chr19:18108294-18108756+
chr19	DNAEfinder	.	18108593	18108593	.	+	.	chr19:18108294-18108756+
chr19	DNAEfinder	.	18108594	18108594	.	+	.	chr19:18108294-18108756+
chr19	DNAEfinder	.	18108595	18108595	.	+	.	chr19:18108294-18108756+
chr19	DNAEfinder	.	18108597	18108597	.	+	.	chr19:18108294-18108756+
chr19	DNAEfinder	.	27975372	27975372	.	-	.	chr19:27975207-27975954-
chr19	DNAEfinder	.	27975365	27975365	.	-	.	chr19:27975207-27975954-
chr19	DNAEfinder	.	27975361	27975361	.	-	.	chr19:27975207-27975954-
chr19	DNAEfinder	.	27975360	27975360	.	-	.	chr19:27975207-27975954-
chr19	DNAEfinder	.	27975359	27975359	.	-	.	chr19:27975207-27975954-
chr19	DNAEfinder	.	27975358	27975358	.	-	.	chr19:27975207-27975954-
chr19	DNAEfinder	.	27975357	27975357	.	-	.	chr19:27975207-27975954-
chr19	DNAEfinder	.	27975356	27975356	.	-	.	chr19:27975207-27975954-
chr19	DNAEfinder	.	46791406	46791406	.	+	.	chr19:46790814-46791576+
chr19	DNAEfinder	.	46791416	46791416	.	+	.	chr19:46790814-46791576+
chr19	DNAEfinder	.	46791417	46791417	.	+	.	chr19:46790814-46791576+
chr19	DNAEfinder	.	46791418	46791418	.	+	.	chr19:46790814-46791576+
chr19	DNAEfinder	.	46791419	46791419	.	+	.	chr19:46790814-46791576+
chr19	DNAEfinder	.	46791420	46791420	.	+	.	chr19:46790814-46791576+
chr19	DNAEfinder	.	46791421	46791421	.	+	.	chr19:46790814-46791576+
chr19	DNAEfinder	.	46791422	46791422	.	+	.	chr19:46790814-46791576+
chr1	DNAEfinder	.	42570377	42570377	.	-	.	chr1:42570211-42570976-
chr1	DNAEfinder	.	42570376	42570376	.	-	.	chr1:42570211-42570976-
chr1	DNAEfinder	.	42570375	42570375	.	-	.	chr1:42570211-42570976-
chr1	DNAEfinder	.	42570374	42570374	.	-	.	chr1:42570211-42570976-
chr1	DNAEfinder	.	42570373	42570373	.	-	.	chr1:42570211-42570976-
chr1	DNAEfinder	.	42570372	42570372	.	-	.	chr1:42570211-42570976-
chr1	DNAEfinder	.	42570371	42570371	.	-	.	chr1:42570211-42570976-
chr1	DNAEfinder	.	42570369	42570369	.	-	.	chr1:42570211-42570976-
chr20	DNAEfinder	.	11490304	11490304	.	-	.	chr20:11490135-11490902-
chr20	DNAEfinder	.	11490303	11490303	.	-	.	chr20:11490135-11490902-
chr20	DNAEfinder	.	11490302	11490302	.	-	.	chr20:11490135-11490902-
chr20	DNAEfinder	.	11490301	11490301	.	-	.	chr20:11490135-11490902-
chr20	DNAEfinder	.	11490300	11490300	.	-	.	chr20:11490135-11490902-
chr20	DNAEfinder	.	11490299	11490299	.	-	.	chr20:11490135-11490902-
chr20	DNAEfinder	.	11490298	11490298	.	-	.	chr20:11490135-11490902-
chr20	DNAEfinder	.	11490297	11490297	.	-	.	chr20:11490135-11490902-
chr20	DNAEfinder	.	11490295	11490295	.	-	.	chr20:11490135-11490902-
chr20	DNAEfinder	.	7339425	7339425	.	+	.	chr20:7339222-7339591+
chr20	DNAEfinder	.	7339432	7339432	.	+	.	chr20:7339222-7339591+
chr20	DNAEfinder	.	7339433	7339433	.	+	.	chr20:7339222-7339591+
chr20	DNAEfinder	.	7339435	7339435	.	+	.	chr20:7339222-7339591+
chr20	DNAEfinder	.	7339436	7339436	.	+	.	chr20:7339222-7339591+
chr20	DNAEfinder	.	7339437	7339437	.	+	.	chr20:7339222-7339591+
chr20	DNAEfinder	.	7339438	7339438	.	+	.	chr20:7339222-7339591+
chr20	DNAEfinder	.	7339439	7339439	.	+	.	chr20:7339222-7339591+
chr21	DNAEfinder	.	37202556	37202556	.	+	.	chr21:37201963-37202716+
chr21	DNAEfinder	.	37202557	37202557	.	+	.	chr21:37201963-37202716+
chr21	DNAEfinder	.	37202559	37202559	.	+	.	chr21:37201963-37202716+
chr21	DNAEfinder	.	37202560	37202560	.	+	.	chr21:37201963-37202716+
chr21	DNAEfinder	.	37202561	37202561	.	+	.	chr21:37201963-37202716+
chr21	DNAEfinder	.	37202562	37202562	.	+	.	chr21:37201963-37202716+
chr21	DNAEfinder	.	37202563	37202563	.	+	.	chr21:37201963-37202716+
chr21	DNAEfinder	.	37202564	37202564	.	+	.	chr21:37201963-37202716+
chr21	DNAEfinder	.	7924754	7924754	.	+	.	chr21:7924224-7924983+
chr21	DNAEfinder	.	7924760	7924760	.	+	.	chr21:7924224-7924983+
chr21	DNAEfinder	.	7924761	7924761	.	+	.	chr21:7924224-7924983+
chr21	DNAEfinder	.	7924811	7924811	.	+	.	chr21:7924224-7924983+
chr21	DNAEfinder	.	7924818	7924818	.	+	.	chr21:7924224-7924983+
chr21	DNAEfinder	.	7924819	7924819	.	+	.	chr21:7924224-7924983+
chr21	DNAEfinder	.	7924824	7924824	.	+	.	chr21:7924224-7924983+
chr21	DNAEfinder	.	7924825	7924825	.	+	.	chr21:7924224-7924983+
chr21	DNAEfinder	.	7924826	7924826	.	+	.	chr21:7924224-7924983+
chr21	DNAEfinder	.	7924827	7924827	.	+	.	chr21:7924224-7924983+
chr22	DNAEfinder	.	32095135	32095135	.	+	.	chr22:32094528-32095304+
chr22	DNAEfinder	.	32095136	32095136	.	+	.	chr22:32094528-32095304+
chr22	DNAEfinder	.	32095137	32095137	.	+	.	chr22:32094528-32095304+
chr22	DNAEfinder	.	32095138	32095138	.	+	.	chr22:32094528-32095304+
chr22	DNAEfinder	.	32095139	32095139	.	+	.	chr22:32094528-32095304+
chr22	DNAEfinder	.	32095140	32095140	.	+	.	chr22:32094528-32095304+
chr22	DNAEfinder	.	32095141	32095141	.	+	.	chr22:32094528-32095304+
chr22	DNAEfinder	.	32095142	32095142	.	+	.	chr22:32094528-32095304+
chr22	DNAEfinder	.	32095143	32095143	.	+	.	chr22:32094528-32095304+
chr22	DNAEfinder	.	32095145	32095145	.	+	.	chr22:32094528-32095304+
chr23	DNAEfinder	.	9433015	9433015	.	-	.	chr23:9432847-9433608-
chr23	DNAEfinder	.	9433008	9433008	.	-	.	chr23:9432847-9433608-
chr23	DNAEfinder	.	9433007	9433007	.	-	.	chr23:9432847-9433608-
chr23	DNAEfinder	.	9433005	9433005	.	-	.	chr23:9432847-9433608-
chr23	DNAEfinder	.	9433004	9433004	.	-	.	chr23:9432847-9433608-
chr23	DNAEfinder	.	9433003	9433003	.	-	.	chr23:9432847-9433608-
chr23	DNAEfinder	.	9433002	9433002	.	-	.	chr23:9432847-9433608-
chr23	DNAEfinder	.	9433001	9433001	.	-	.	chr23:9432847-9433608-
chr23	DNAEfinder	.	9433000	9433000	.	-	.	chr23:9432847-9433608-
chr24	DNAEfinder	.	38178643	38178643	.	-	.	chr24:38178475-38178761-
chr24	DNAEfinder	.	38178636	38178636	.	-	.	chr24:38178475-38178761-
chr24	DNAEfinder	.	38178635	38178635	.	-	.	chr24:38178475-38178761-
chr24	DNAEfinder	.	38178634	38178634	.	-	.	chr24:38178475-38178761-
chr24	DNAEfinder	.	38178633	38178633	.	-	.	chr24:38178475-38178761-
chr24	DNAEfinder	.	38178632	38178632	.	-	.	chr24:38178475-38178761-
chr24	DNAEfinder	.	38178631	38178631	.	-	.	chr24:38178475-38178761-
chr24	DNAEfinder	.	38178602	38178602	.	-	.	chr24:38178475-38178761-
chr24	DNAEfinder	.	394346	394346	.	-	.	chr24:394143-394953-
chr24	DNAEfinder	.	394314	394314	.	-	.	chr24:394143-394953-
chr24	DNAEfinder	.	394307	394307	.	-	.	chr24:394143-394953-
chr24	DNAEfinder	.	394306	394306	.	-	.	chr24:394143-394953-
chr24	DNAEfinder	.	394304	394304	.	-	.	chr24:394143-394953-
chr24	DNAEfinder	.	394303	394303	.	-	.	chr24:394143-394953-
chr24	DNAEfinder	.	394302	394302	.	-	.	chr24:394143-394953-
chr24	DNAEfinder	.	394301	394301	.	-	.	chr24:394143-394953-
chr24	DNAEfinder	.	394300	394300	.	-	.	chr24:394143-394953-
chr24	DNAEfinder	.	394299	394299	.	-	.	chr24:394143-394953-
chr24	DNAEfinder	.	394298	394298	.	-	.	chr24:394143-394953-
chr24	DNAEfinder	.	394297	394297	.	-	.	chr24:394143-394953-
chr2	DNAEfinder	.	36177669	36177669	.	-	.	chr2:36177449-36178227-
chr2	DNAEfinder	.	36177619	36177619	.	-	.	chr2:36177449-36178227-
chr2	DNAEfinder	.	36177612	36177612	.	-	.	chr2:36177449-36178227-
chr2	DNAEfinder	.	36177611	36177611	.	-	.	chr2:36177449-36178227-
chr2	DNAEfinder	.	36177606	36177606	.	-	.	chr2:36177449-36178227-
chr2	DNAEfinder	.	36177605	36177605	.	-	.	chr2:36177449-36178227-
chr2	DNAEfinder	.	36177604	36177604	.	-	.	chr2:36177449-36178227-
chr2	DNAEfinder	.	36177603	36177603	.	-	.	chr2:36177449-36178227-
chr2	DNAEfinder	.	56428660	56428660	.	-	.	chr2:56428442-56428794-
chr2	DNAEfinder	.	56428653	56428653	.	-	.	chr2:56428442-56428794-
chr2	DNAEfinder	.	56428603	56428603	.	-	.	chr2:56428442-56428794-
chr2	DNAEfinder	.	56428593	56428593	.	-	.	chr2:56428442-56428794-
chr2	DNAEfinder	.	56428592	56428592	.	-	.	chr2:56428442-56428794-
chr2	DNAEfinder	.	56428591	56428591	.	-	.	chr2:56428442-56428794-
chr2	DNAEfinder	.	56428590	56428590	.	-	.	chr2:56428442-56428794-
chr2	DNAEfinder	.	56428589	56428589	.	-	.	chr2:56428442-56428794-
chr2	DNAEfinder	.	56428588	56428588	.	-	.	chr2:56428442-56428794-
chr2	DNAEfinder	.	56428587	56428587	.	-	.	chr2:56428442-56428794-
chr3	DNAEfinder	.	6990234	6990234	.	-	.	chr3:6990068-6990837-
chr3	DNAEfinder	.	6990233	6990233	.	-	.	chr3:6990068-6990837-
chr3	DNAEfinder	.	6990232	6990232	.	-	.	chr3:6990068-6990837-
chr3	DNAEfinder	.	6990231	6990231	.	-	.	chr3:6990068-6990837-
chr3	DNAEfinder	.	6990230	6990230	.	-	.	chr3:6990068-6990837-
chr3	DNAEfinder	.	6990229	6990229	.	-	.	chr3:6990068-6990837-
chr3	DNAEfinder	.	6990228	6990228	.	-	.	chr3:6990068-6990837-
chr3	DNAEfinder	.	6990226	6990226	.	-	.	chr3:6990068-6990837-
chr4	DNAEfinder	.	49086132	49086132	.	-	.	chr4:49085964-49086744-
chr4	DNAEfinder	.	49086131	49086131	.	-	.	chr4:49085964-49086744-
chr4	DNAEfinder	.	49086130	49086130	.	-	.	chr4:49085964-49086744-
chr4	DNAEfinder	.	49086129	49086129	.	-	.	chr4:49085964-49086744-
chr4	DNAEfinder	.	49086128	49086128	.	-	.	chr4:49085964-49086744-
chr4	DNAEfinder	.	49086127	49086127	.	-	.	chr4:49085964-49086744-
chr4	DNAEfinder	.	49086126	49086126	.	-	.	chr4:49085964-49086744-
chr4	DNAEfinder	.	49086124	49086124	.	-	.	chr4:49085964-49086744-
chr4	DNAEfinder	.	49090572	49090572	.	-	.	chr4:49090404-49091184-
chr4	DNAEfinder	.	49090571	49090571	.	-	.	chr4:49090404-49091184-
chr4	DNAEfinder	.	49090570	49090570	.	-	.	chr4:49090404-49091184-
chr4	DNAEfinder	.	49090569	49090569	.	-	.	chr4:49090404-49091184-
chr4	DNAEfinder	.	49090568	49090568	.	-	.	chr4:49090404-49091184-
chr4	DNAEfinder	.	49090567	49090567	.	-	.	chr4:49090404-49091184-
chr4	DNAEfinder	.	49090566	49090566	.	-	.	chr4:49090404-49091184-
chr4	DNAEfinder	.	49090564	49090564	.	-	.	chr4:49090404-49091184-
chr5	DNAEfinder	.	57485289	57485289	.	+	.	chr5:57484677-57485455+
chr5	DNAEfinder	.	57485290	57485290	.	+	.	chr5:57484677-57485455+
chr5	DNAEfinder	.	57485291	57485291	.	+	.	chr5:57484677-57485455+
chr5	DNAEfinder	.	57485292	57485292	.	+	.	chr5:57484677-57485455+
chr5	DNAEfinder	.	57485293	57485293	.	+	.	chr5:57484677-57485455+
chr5	DNAEfinder	.	57485294	57485294	.	+	.	chr5:57484677-57485455+
chr5	DNAEfinder	.	57485295	57485295	.	+	.	chr5:57484677-57485455+
chr5	DNAEfinder	.	57485296	57485296	.	+	.	chr5:57484677-57485455+
chr5	DNAEfinder	.	57485301	57485301	.	+	.	chr5:57484677-57485455+
chr5	DNAEfinder	.	6491753	6491753	.	-	.	chr5:6491527-6492298-
chr5	DNAEfinder	.	6491746	6491746	.	-	.	chr5:6491527-6492298-
chr5	DNAEfinder	.	6491696	6491696	.	-	.	chr5:6491527-6492298-
chr5	DNAEfinder	.	6491686	6491686	.	-	.	chr5:6491527-6492298-
chr5	DNAEfinder	.	6491685	6491685	.	-	.	chr5:6491527-6492298-
chr5	DNAEfinder	.	6491684	6491684	.	-	.	chr5:6491527-6492298-
chr5	DNAEfinder	.	6491683	6491683	.	-	.	chr5:6491527-6492298-
chr5	DNAEfinder	.	6491682	6491682	.	-	.	chr5:6491527-6492298-
chr5	DNAEfinder	.	6491681	6491681	.	-	.	chr5:6491527-6492298-
chr5	DNAEfinder	.	6491680	6491680	.	-	.	chr5:6491527-6492298-
chr5	DNAEfinder	.	9052440	9052440	.	-	.	chr5:9051621-9052580-
chr5	DNAEfinder	.	9052409	9052409	.	-	.	chr5:9051621-9052580-
chr5	DNAEfinder	.	9052402	9052402	.	-	.	chr5:9051621-9052580-
chr5	DNAEfinder	.	9052393	9052393	.	-	.	chr5:9051621-9052580-
chr5	DNAEfinder	.	9052390	9052390	.	-	.	chr5:9051621-9052580-
chr5	DNAEfinder	.	9052386	9052386	.	-	.	chr5:9051621-9052580-
chr5	DNAEfinder	.	9052379	9052379	.	-	.	chr5:9051621-9052580-
chr5	DNAEfinder	.	9052369	9052369	.	-	.	chr5:9051621-9052580-
chr5	DNAEfinder	.	9907121	9907121	.	+	.	chr5:9906847-9907346+
chr5	DNAEfinder	.	9907128	9907128	.	+	.	chr5:9906847-9907346+
chr5	DNAEfinder	.	9907178	9907178	.	+	.	chr5:9906847-9907346+
chr5	DNAEfinder	.	9907188	9907188	.	+	.	chr5:9906847-9907346+
chr5	DNAEfinder	.	9907189	9907189	.	+	.	chr5:9906847-9907346+
chr5	DNAEfinder	.	9907190	9907190	.	+	.	chr5:9906847-9907346+
chr5	DNAEfinder	.	9907191	9907191	.	+	.	chr5:9906847-9907346+
chr5	DNAEfinder	.	9907192	9907192	.	+	.	chr5:9906847-9907346+
chr5	DNAEfinder	.	9907193	9907193	.	+	.	chr5:9906847-9907346+
chr5	DNAEfinder	.	9907194	9907194	.	+	.	chr5:9906847-9907346+
chr6	DNAEfinder	.	2468153	2468153	.	-	.	chr6:2467981-2468769-
chr6	DNAEfinder	.	2468152	2468152	.	-	.	chr6:2467981-2468769-
chr6	DNAEfinder	.	2468151	2468151	.	-	.	chr6:2467981-2468769-
chr6	DNAEfinder	.	2468150	2468150	.	-	.	chr6:2467981-2468769-
chr6	DNAEfinder	.	2468149	2468149	.	-	.	chr6:2467981-2468769-
chr6	DNAEfinder	.	2468148	2468148	.	-	.	chr6:2467981-2468769-
chr6	DNAEfinder	.	2468147	2468147	.	-	.	chr6:2467981-2468769-
chr6	DNAEfinder	.	2468146	2468146	.	-	.	chr6:2467981-2468769-
chr6	DNAEfinder	.	2468145	2468145	.	-	.	chr6:2467981-2468769-
chr6	DNAEfinder	.	2468144	2468144	.	-	.	chr6:2467981-2468769-
chr6	DNAEfinder	.	2468142	2468142	.	-	.	chr6:2467981-2468769-
chr6	DNAEfinder	.	29536245	29536245	.	-	.	chr6:29536076-29536848-
chr6	DNAEfinder	.	29536244	29536244	.	-	.	chr6:29536076-29536848-
chr6	DNAEfinder	.	29536243	29536243	.	-	.	chr6:29536076-29536848-
chr6	DNAEfinder	.	29536242	29536242	.	-	.	chr6:29536076-29536848-
chr6	DNAEfinder	.	29536241	29536241	.	-	.	chr6:29536076-29536848-
chr6	DNAEfinder	.	29536240	29536240	.	-	.	chr6:29536076-29536848-
chr6	DNAEfinder	.	29536238	29536238	.	-	.	chr6:29536076-29536848-
chr6	DNAEfinder	.	29536236	29536236	.	-	.	chr6:29536076-29536848-
chr6	DNAEfinder	.	7173096	7173096	.	-	.	chr6:7172925-7173280-
chr6	DNAEfinder	.	7173089	7173089	.	-	.	chr6:7172925-7173280-
chr6	DNAEfinder	.	7173088	7173088	.	-	.	chr6:7172925-7173280-
chr6	DNAEfinder	.	7173086	7173086	.	-	.	chr6:7172925-7173280-
chr6	DNAEfinder	.	7173085	7173085	.	-	.	chr6:7172925-7173280-
chr6	DNAEfinder	.	7173084	7173084	.	-	.	chr6:7172925-7173280-
chr6	DNAEfinder	.	7173083	7173083	.	-	.	chr6:7172925-7173280-
chr6	DNAEfinder	.	7173082	7173082	.	-	.	chr6:7172925-7173280-
chr6	DNAEfinder	.	7173081	7173081	.	-	.	chr6:7172925-7173280-
chr7	DNAEfinder	.	41530293	41530293	.	+	.	chr7:41529682-41530460+
chr7	DNAEfinder	.	41530294	41530294	.	+	.	chr7:41529682-41530460+
chr7	DNAEfinder	.	41530295	41530295	.	+	.	chr7:41529682-41530460+
chr7	DNAEfinder	.	41530296	41530296	.	+	.	chr7:41529682-41530460+
chr7	DNAEfinder	.	41530297	41530297	.	+	.	chr7:41529682-41530460+
chr7	DNAEfinder	.	41530298	41530298	.	+	.	chr7:41529682-41530460+
chr7	DNAEfinder	.	41530299	41530299	.	+	.	chr7:41529682-41530460+
chr7	DNAEfinder	.	41530301	41530301	.	+	.	chr7:41529682-41530460+
chr7	DNAEfinder	.	63143674	63143674	.	-	.	chr7:63142368-63144748-
chr7	DNAEfinder	.	63143669	63143669	.	-	.	chr7:63142368-63144748-
chr7	DNAEfinder	.	63143656	63143656	.	-	.	chr7:63142368-63144748-
chr7	DNAEfinder	.	63143651	63143651	.	-	.	chr7:63142368-63144748-
chr7	DNAEfinder	.	63143638	63143638	.	-	.	chr7:63142368-63144748-
chr7	DNAEfinder	.	63143633	63143633	.	-	.	chr7:63142368-63144748-
chr7	DNAEfinder	.	63143620	63143620	.	-	.	chr7:63142368-63144748-
chr7	DNAEfinder	.	63143615	63143615	.	-	.	chr7:63142368-63144748-
chr7	DNAEfinder	.	63143602	63143602	.	-	.	chr7:63142368-63144748-
chr7	DNAEfinder	.	63143597	63143597	.	-	.	chr7:63142368-63144748-
chr7	DNAEfinder	.	7440457	7440457	.	+	.	chr7:7440352-7440624+
chr7	DNAEfinder	.	7440458	7440458	.	+	.	chr7:7440352-7440624+
chr7	DNAEfinder	.	7440459	7440459	.	+	.	chr7:7440352-7440624+
chr7	DNAEfinder	.	7440460	7440460	.	+	.	chr7:7440352-7440624+
chr7	DNAEfinder	.	7440461	7440461	.	+	.	chr7:7440352-7440624+
chr7	DNAEfinder	.	7440462	7440462	.	+	.	chr7:7440352-7440624+
chr7	DNAEfinder	.	7440463	7440463	.	+	.	chr7:7440352-7440624+
chr7	DNAEfinder	.	7440465	7440465	.	+	.	chr7:7440352-7440624+
chr7	DNAEfinder	.	7440467	7440467	.	+	.	chr7:7440352-7440624+
chr7	DNAEfinder	.	8940137	8940137	.	+	.	chr7:8939527-8940302+
chr7	DNAEfinder	.	8940138	8940138	.	+	.	chr7:8939527-8940302+
chr7	DNAEfinder	.	8940139	8940139	.	+	.	chr7:8939527-8940302+
chr7	DNAEfinder	.	8940140	8940140	.	+	.	chr7:8939527-8940302+
chr7	DNAEfinder	.	8940141	8940141	.	+	.	chr7:8939527-8940302+
chr7	DNAEfinder	.	8940142	8940142	.	+	.	chr7:8939527-8940302+
chr7	DNAEfinder	.	8940143	8940143	.	+	.	chr7:8939527-8940302+
chr7	DNAEfinder	.	8940144	8940144	.	+	.	chr7:8939527-8940302+
chr7	DNAEfinder	.	8940146	8940146	.	+	.	chr7:8939527-8940302+
chr9	DNAEfinder	.	27399033	27399033	.	-	.	chr9:27398868-27399642-
chr9	DNAEfinder	.	27399032	27399032	.	-	.	chr9:27398868-27399642-
chr9	DNAEfinder	.	27399031	27399031	.	-	.	chr9:27398868-27399642-
chr9	DNAEfinder	.	27399030	27399030	.	-	.	chr9:27398868-27399642-
chr9	DNAEfinder	.	27399029	27399029	.	-	.	chr9:27398868-27399642-
chr9	DNAEfinder	.	27399028	27399028	.	-	.	chr9:27398868-27399642-
chr9	DNAEfinder	.	27399027	27399027	.	-	.	chr9:27398868-27399642-
chr9	DNAEfinder	.	27399025	27399025	.	-	.	chr9:27398868-27399642-
chr9	DNAEfinder	.	27404736	27404736	.	-	.	chr9:27404571-27405345-
chr9	DNAEfinder	.	27404735	27404735	.	-	.	chr9:27404571-27405345-
chr9	DNAEfinder	.	27404734	27404734	.	-	.	chr9:27404571-27405345-
chr9	DNAEfinder	.	27404733	27404733	.	-	.	chr9:27404571-27405345-
chr9	DNAEfinder	.	27404732	27404732	.	-	.	chr9:27404571-27405345-
chr9	DNAEfinder	.	27404731	27404731	.	-	.	chr9:27404571-27405345-
chr9	DNAEfinder	.	27404730	27404730	.	-	.	chr9:27404571-27405345-
chr9	DNAEfinder	.	27404728	27404728	.	-	.	chr9:27404571-27405345-
track name="Edited Sites (A) danRer7 Zebrafish LTR LTR 1e-8 8" color=255,0,0 visibility=1
Zv9_NA417	DNAEfinder	.	14274	14274	.	+	.	Zv9_NA417:14192-14368+
Zv9_NA417	DNAEfinder	.	14276	14276	.	+	.	Zv9_NA417:14192-14368+
Zv9_NA417	DNAEfinder	.	14278	14278	.	+	.	Zv9_NA417:14192-14368+
Zv9_NA417	DNAEfinder	.	14280	14280	.	+	.	Zv9_NA417:14192-14368+
Zv9_NA417	DNAEfinder	.	14282	14282	.	+	.	Zv9_NA417:14192-14368+
Zv9_NA417	DNAEfinder	.	14316	14316	.	+	.	Zv9_NA417:14192-14368+
Zv9_NA417	DNAEfinder	.	14318	14318	.	+	.	Zv9_NA417:14192-14368+
Zv9_NA417	DNAEfinder	.	14320	14320	.	+	.	Zv9_NA417:14192-14368+
chr10	DNAEfinder	.	29551444	29551444	.	-	.	chr10:29550736-29551520-
chr10	DNAEfinder	.	29551422	29551422	.	-	.	chr10:29550736-29551520-
chr10	DNAEfinder	.	29551420	29551420	.	-	.	chr10:29550736-29551520-
chr10	DNAEfinder	.	29551387	29551387	.	-	.	chr10:29550736-29551520-
chr10	DNAEfinder	.	29551359	29551359	.	-	.	chr10:29550736-29551520-
chr10	DNAEfinder	.	29551353	29551353	.	-	.	chr10:29550736-29551520-
chr10	DNAEfinder	.	29551316	29551316	.	-	.	chr10:29550736-29551520-
chr10	DNAEfinder	.	29551313	29551313	.	-	.	chr10:29550736-29551520-
chr19	DNAEfinder	.	24555099	24555099	.	+	.	chr19:24554849-24555282+
chr19	DNAEfinder	.	24555105	24555105	.	+	.	chr19:24554849-24555282+
chr19	DNAEfinder	.	24555110	24555110	.	+	.	chr19:24554849-24555282+
chr19	DNAEfinder	.	24555113	24555113	.	+	.	chr19:24554849-24555282+
chr19	DNAEfinder	.	24555114	24555114	.	+	.	chr19:24554849-24555282+
chr19	DNAEfinder	.	24555117	24555117	.	+	.	chr19:24554849-24555282+
chr19	DNAEfinder	.	24555119	24555119	.	+	.	chr19:24554849-24555282+
chr19	DNAEfinder	.	24555124	24555124	.	+	.	chr19:24554849-24555282+
chr19	DNAEfinder	.	24555140	24555140	.	+	.	chr19:24554849-24555282+
chr23	DNAEfinder	.	10270815	10270815	.	+	.	chr23:10270445-10270990+
chr23	DNAEfinder	.	10270816	10270816	.	+	.	chr23:10270445-10270990+
chr23	DNAEfinder	.	10270820	10270820	.	+	.	chr23:10270445-10270990+
chr23	DNAEfinder	.	10270821	10270821	.	+	.	chr23:10270445-10270990+
chr23	DNAEfinder	.	10270829	10270829	.	+	.	chr23:10270445-10270990+
chr23	DNAEfinder	.	10270838	10270838	.	+	.	chr23:10270445-10270990+
chr23	DNAEfinder	.	10270840	10270840	.	+	.	chr23:10270445-10270990+
chr23	DNAEfinder	.	10270847	10270847	.	+	.	chr23:10270445-10270990+
chr25	DNAEfinder	.	27368250	27368250	.	-	.	chr25:27367515-27368303-
chr25	DNAEfinder	.	27368240	27368240	.	-	.	chr25:27367515-27368303-
chr25	DNAEfinder	.	27368233	27368233	.	-	.	chr25:27367515-27368303-
chr25	DNAEfinder	.	27368218	27368218	.	-	.	chr25:27367515-27368303-
chr25	DNAEfinder	.	27368159	27368159	.	-	.	chr25:27367515-27368303-
chr25	DNAEfinder	.	27368144	27368144	.	-	.	chr25:27367515-27368303-
chr25	DNAEfinder	.	27368127	27368127	.	-	.	chr25:27367515-27368303-
chr25	DNAEfinder	.	27368121	27368121	.	-	.	chr25:27367515-27368303-
chr2	DNAEfinder	.	57172903	57172903	.	-	.	chr2:57172749-57172927-
chr2	DNAEfinder	.	57172899	57172899	.	-	.	chr2:57172749-57172927-
chr2	DNAEfinder	.	57172895	57172895	.	-	.	chr2:57172749-57172927-
chr2	DNAEfinder	.	57172891	57172891	.	-	.	chr2:57172749-57172927-
chr2	DNAEfinder	.	57172887	57172887	.	-	.	chr2:57172749-57172927-
chr2	DNAEfinder	.	57172883	57172883	.	-	.	chr2:57172749-57172927-
chr2	DNAEfinder	.	57172879	57172879	.	-	.	chr2:57172749-57172927-
chr2	DNAEfinder	.	57172875	57172875	.	-	.	chr2:57172749-57172927-
chr2	DNAEfinder	.	57172871	57172871	.	-	.	chr2:57172749-57172927-
chr2	DNAEfinder	.	57172867	57172867	.	-	.	chr2:57172749-57172927-
chr2	DNAEfinder	.	57172863	57172863	.	-	.	chr2:57172749-57172927-
chr2	DNAEfinder	.	57172859	57172859	.	-	.	chr2:57172749-57172927-
chr4	DNAEfinder	.	41146880	41146880	.	-	.	chr4:41146695-41147070-
chr4	DNAEfinder	.	41146873	41146873	.	-	.	chr4:41146695-41147070-
chr4	DNAEfinder	.	41146868	41146868	.	-	.	chr4:41146695-41147070-
chr4	DNAEfinder	.	41146831	41146831	.	-	.	chr4:41146695-41147070-
chr4	DNAEfinder	.	41146830	41146830	.	-	.	chr4:41146695-41147070-
chr4	DNAEfinder	.	41146826	41146826	.	-	.	chr4:41146695-41147070-
chr4	DNAEfinder	.	41146795	41146795	.	-	.	chr4:41146695-41147070-
chr4	DNAEfinder	.	41146764	41146764	.	-	.	chr4:41146695-41147070-
chr4	DNAEfinder	.	41146759	41146759	.	-	.	chr4:41146695-41147070-
chr7	DNAEfinder	.	38505607	38505607	.	+	.	chr7:38505400-38505836+
chr7	DNAEfinder	.	38505608	38505608	.	+	.	chr7:38505400-38505836+
chr7	DNAEfinder	.	38505610	38505610	.	+	.	chr7:38505400-38505836+
chr7	DNAEfinder	.	38505632	38505632	.	+	.	chr7:38505400-38505836+
chr7	DNAEfinder	.	38505634	38505634	.	+	.	chr7:38505400-38505836+
chr7	DNAEfinder	.	38505645	38505645	.	+	.	chr7:38505400-38505836+
chr7	DNAEfinder	.	38505651	38505651	.	+	.	chr7:38505400-38505836+
chr7	DNAEfinder	.	38505653	38505653	.	+	.	chr7:38505400-38505836+
chr7	DNAEfinder	.	38505654	38505654	.	+	.	chr7:38505400-38505836+
chr7	DNAEfinder	.	38505660	38505660	.	+	.	chr7:38505400-38505836+
chr7	DNAEfinder	.	38505664	38505664	.	+	.	chr7:38505400-38505836+
chr7	DNAEfinder	.	38505674	38505674	.	+	.	chr7:38505400-38505836+
chr7	DNAEfinder	.	38505677	38505677	.	+	.	chr7:38505400-38505836+
chr7	DNAEfinder	.	62541517	62541517	.	+	.	chr7:62541243-62541856+
chr7	DNAEfinder	.	62541528	62541528	.	+	.	chr7:62541243-62541856+
chr7	DNAEfinder	.	62541533	62541533	.	+	.	chr7:62541243-62541856+
chr7	DNAEfinder	.	62541539	62541539	.	+	.	chr7:62541243-62541856+
chr7	DNAEfinder	.	62541540	62541540	.	+	.	chr7:62541243-62541856+
chr7	DNAEfinder	.	62541543	62541543	.	+	.	chr7:62541243-62541856+
chr7	DNAEfinder	.	62541544	62541544	.	+	.	chr7:62541243-62541856+
chr7	DNAEfinder	.	62541546	62541546	.	+	.	chr7:62541243-62541856+
track name="Edited Sites (A) danRer7 Zebrafish LTR Ngaro 1e-8 8" color=255,0,0 visibility=1
chr10	DNAEfinder	.	1398965	1398965	.	-	.	chr10:1398667-1399030-
chr10	DNAEfinder	.	1398927	1398927	.	-	.	chr10:1398667-1399030-
chr10	DNAEfinder	.	1398926	1398926	.	-	.	chr10:1398667-1399030-
chr10	DNAEfinder	.	1398921	1398921	.	-	.	chr10:1398667-1399030-
chr10	DNAEfinder	.	1398904	1398904	.	-	.	chr10:1398667-1399030-
chr10	DNAEfinder	.	1398902	1398902	.	-	.	chr10:1398667-1399030-
chr10	DNAEfinder	.	1398896	1398896	.	-	.	chr10:1398667-1399030-
chr10	DNAEfinder	.	1398888	1398888	.	-	.	chr10:1398667-1399030-
chr10	DNAEfinder	.	1398881	1398881	.	-	.	chr10:1398667-1399030-
chr10	DNAEfinder	.	1398849	1398849	.	-	.	chr10:1398667-1399030-
chr13	DNAEfinder	.	32845413	32845413	.	+	.	chr13:32845241-32845756+
chr13	DNAEfinder	.	32845415	32845415	.	+	.	chr13:32845241-32845756+
chr13	DNAEfinder	.	32845416	32845416	.	+	.	chr13:32845241-32845756+
chr13	DNAEfinder	.	32845417	32845417	.	+	.	chr13:32845241-32845756+
chr13	DNAEfinder	.	32845418	32845418	.	+	.	chr13:32845241-32845756+
chr13	DNAEfinder	.	32845419	32845419	.	+	.	chr13:32845241-32845756+
chr13	DNAEfinder	.	32845420	32845420	.	+	.	chr13:32845241-32845756+
chr13	DNAEfinder	.	32845422	32845422	.	+	.	chr13:32845241-32845756+
chr15	DNAEfinder	.	25999913	25999913	.	-	.	chr15:25996561-26000000-
chr15	DNAEfinder	.	25999907	25999907	.	-	.	chr15:25996561-26000000-
chr15	DNAEfinder	.	25999893	25999893	.	-	.	chr15:25996561-26000000-
chr15	DNAEfinder	.	25999888	25999888	.	-	.	chr15:25996561-26000000-
chr15	DNAEfinder	.	25999870	25999870	.	-	.	chr15:25996561-26000000-
chr15	DNAEfinder	.	25999866	25999866	.	-	.	chr15:25996561-26000000-
chr15	DNAEfinder	.	25999857	25999857	.	-	.	chr15:25996561-26000000-
chr15	DNAEfinder	.	25999854	25999854	.	-	.	chr15:25996561-26000000-
chr15	DNAEfinder	.	25999822	25999822	.	-	.	chr15:25996561-26000000-
chr15	DNAEfinder	.	25999816	25999816	.	-	.	chr15:25996561-26000000-
chr15	DNAEfinder	.	40388131	40388131	.	-	.	chr15:40387694-40388250-
chr15	DNAEfinder	.	40388123	40388123	.	-	.	chr15:40387694-40388250-
chr15	DNAEfinder	.	40388119	40388119	.	-	.	chr15:40387694-40388250-
chr15	DNAEfinder	.	40388113	40388113	.	-	.	chr15:40387694-40388250-
chr15	DNAEfinder	.	40388109	40388109	.	-	.	chr15:40387694-40388250-
chr15	DNAEfinder	.	40388108	40388108	.	-	.	chr15:40387694-40388250-
chr15	DNAEfinder	.	40388105	40388105	.	-	.	chr15:40387694-40388250-
chr15	DNAEfinder	.	40388102	40388102	.	-	.	chr15:40387694-40388250-
chr15	DNAEfinder	.	40388096	40388096	.	-	.	chr15:40387694-40388250-
chr15	DNAEfinder	.	40388095	40388095	.	-	.	chr15:40387694-40388250-
chr15	DNAEfinder	.	40388094	40388094	.	-	.	chr15:40387694-40388250-
chr15	DNAEfinder	.	40388093	40388093	.	-	.	chr15:40387694-40388250-
chr15	DNAEfinder	.	40388092	40388092	.	-	.	chr15:40387694-40388250-
chr15	DNAEfinder	.	40388091	40388091	.	-	.	chr15:40387694-40388250-
chr15	DNAEfinder	.	40388090	40388090	.	-	.	chr15:40387694-40388250-
chr15	DNAEfinder	.	40388089	40388089	.	-	.	chr15:40387694-40388250-
chr15	DNAEfinder	.	40388088	40388088	.	-	.	chr15:40387694-40388250-
chr15	DNAEfinder	.	40388082	40388082	.	-	.	chr15:40387694-40388250-
chr15	DNAEfinder	.	40388079	40388079	.	-	.	chr15:40387694-40388250-
chr15	DNAEfinder	.	40388066	40388066	.	-	.	chr15:40387694-40388250-
chr15	DNAEfinder	.	40388047	40388047	.	-	.	chr15:40387694-40388250-
chr15	DNAEfinder	.	40388001	40388001	.	-	.	chr15:40387694-40388250-
chr15	DNAEfinder	.	40387992	40387992	.	-	.	chr15:40387694-40388250-
chr15	DNAEfinder	.	40387991	40387991	.	-	.	chr15:40387694-40388250-
chr16	DNAEfinder	.	17686957	17686957	.	-	.	chr16:17686091-17689604-
chr16	DNAEfinder	.	17686956	17686956	.	-	.	chr16:17686091-17689604-
chr16	DNAEfinder	.	17686954	17686954	.	-	.	chr16:17686091-17689604-
chr16	DNAEfinder	.	17686953	17686953	.	-	.	chr16:17686091-17689604-
chr16	DNAEfinder	.	17686952	17686952	.	-	.	chr16:17686091-17689604-
chr16	DNAEfinder	.	17686944	17686944	.	-	.	chr16:17686091-17689604-
chr16	DNAEfinder	.	17686942	17686942	.	-	.	chr16:17686091-17689604-
chr16	DNAEfinder	.	17686941	17686941	.	-	.	chr16:17686091-17689604-
chr16	DNAEfinder	.	17686939	17686939	.	-	.	chr16:17686091-17689604-
chr16	DNAEfinder	.	17686935	17686935	.	-	.	chr16:17686091-17689604-
chr16	DNAEfinder	.	26884111	26884111	.	-	.	chr16:26883620-26884279-
chr16	DNAEfinder	.	26884102	26884102	.	-	.	chr16:26883620-26884279-
chr16	DNAEfinder	.	26884101	26884101	.	-	.	chr16:26883620-26884279-
chr16	DNAEfinder	.	26884089	26884089	.	-	.	chr16:26883620-26884279-
chr16	DNAEfinder	.	26884082	26884082	.	-	.	chr16:26883620-26884279-
chr16	DNAEfinder	.	26884081	26884081	.	-	.	chr16:26883620-26884279-
chr16	DNAEfinder	.	26884080	26884080	.	-	.	chr16:26883620-26884279-
chr16	DNAEfinder	.	26884077	26884077	.	-	.	chr16:26883620-26884279-
chr16	DNAEfinder	.	26884074	26884074	.	-	.	chr16:26883620-26884279-
chr16	DNAEfinder	.	26884073	26884073	.	-	.	chr16:26883620-26884279-
chr16	DNAEfinder	.	26884071	26884071	.	-	.	chr16:26883620-26884279-
chr16	DNAEfinder	.	26884070	26884070	.	-	.	chr16:26883620-26884279-
chr16	DNAEfinder	.	26884069	26884069	.	-	.	chr16:26883620-26884279-
chr16	DNAEfinder	.	26884067	26884067	.	-	.	chr16:26883620-26884279-
chr16	DNAEfinder	.	26884066	26884066	.	-	.	chr16:26883620-26884279-
chr16	DNAEfinder	.	26884065	26884065	.	-	.	chr16:26883620-26884279-
chr17	DNAEfinder	.	36885068	36885068	.	+	.	chr17:36884923-36885513+
chr17	DNAEfinder	.	36885070	36885070	.	+	.	chr17:36884923-36885513+
chr17	DNAEfinder	.	36885071	36885071	.	+	.	chr17:36884923-36885513+
chr17	DNAEfinder	.	36885072	36885072	.	+	.	chr17:36884923-36885513+
chr17	DNAEfinder	.	36885073	36885073	.	+	.	chr17:36884923-36885513+
chr17	DNAEfinder	.	36885074	36885074	.	+	.	chr17:36884923-36885513+
chr17	DNAEfinder	.	36885076	36885076	.	+	.	chr17:36884923-36885513+
chr17	DNAEfinder	.	36885077	36885077	.	+	.	chr17:36884923-36885513+
chr1	DNAEfinder	.	31740919	31740919	.	-	.	chr1:31740762-31741133-
chr1	DNAEfinder	.	31740918	31740918	.	-	.	chr1:31740762-31741133-
chr1	DNAEfinder	.	31740915	31740915	.	-	.	chr1:31740762-31741133-
chr1	DNAEfinder	.	31740907	31740907	.	-	.	chr1:31740762-31741133-
chr1	DNAEfinder	.	31740901	31740901	.	-	.	chr1:31740762-31741133-
chr1	DNAEfinder	.	31740883	31740883	.	-	.	chr1:31740762-31741133-
chr1	DNAEfinder	.	31740882	31740882	.	-	.	chr1:31740762-31741133-
chr1	DNAEfinder	.	31740853	31740853	.	-	.	chr1:31740762-31741133-
chr23	DNAEfinder	.	22414553	22414553	.	-	.	chr23:22413996-22414617-
chr23	DNAEfinder	.	22414515	22414515	.	-	.	chr23:22413996-22414617-
chr23	DNAEfinder	.	22414492	22414492	.	-	.	chr23:22413996-22414617-
chr23	DNAEfinder	.	22414490	22414490	.	-	.	chr23:22413996-22414617-
chr23	DNAEfinder	.	22414482	22414482	.	-	.	chr23:22413996-22414617-
chr23	DNAEfinder	.	22414478	22414478	.	-	.	chr23:22413996-22414617-
chr23	DNAEfinder	.	22414456	22414456	.	-	.	chr23:22413996-22414617-
chr23	DNAEfinder	.	22414431	22414431	.	-	.	chr23:22413996-22414617-
chr23	DNAEfinder	.	22414390	22414390	.	-	.	chr23:22413996-22414617-
chr23	DNAEfinder	.	22414388	22414388	.	-	.	chr23:22413996-22414617-
chr5	DNAEfinder	.	3775542	3775542	.	+	.	chr5:3775438-3776044+
chr5	DNAEfinder	.	3775589	3775589	.	+	.	chr5:3775438-3776044+
chr5	DNAEfinder	.	3775592	3775592	.	+	.	chr5:3775438-3776044+
chr5	DNAEfinder	.	3775594	3775594	.	+	.	chr5:3775438-3776044+
chr5	DNAEfinder	.	3775601	3775601	.	+	.	chr5:3775438-3776044+
chr5	DNAEfinder	.	3775603	3775603	.	+	.	chr5:3775438-3776044+
chr5	DNAEfinder	.	3775604	3775604	.	+	.	chr5:3775438-3776044+
chr5	DNAEfinder	.	3775605	3775605	.	+	.	chr5:3775438-3776044+
chr5	DNAEfinder	.	3775615	3775615	.	+	.	chr5:3775438-3776044+
chr5	DNAEfinder	.	3775622	3775622	.	+	.	chr5:3775438-3776044+
chr5	DNAEfinder	.	3775627	3775627	.	+	.	chr5:3775438-3776044+
chr5	DNAEfinder	.	41487919	41487919	.	+	.	chr5:41487803-41488175+
chr5	DNAEfinder	.	41487936	41487936	.	+	.	chr5:41487803-41488175+
chr5	DNAEfinder	.	41487946	41487946	.	+	.	chr5:41487803-41488175+
chr5	DNAEfinder	.	41487953	41487953	.	+	.	chr5:41487803-41488175+
chr5	DNAEfinder	.	41487960	41487960	.	+	.	chr5:41487803-41488175+
chr5	DNAEfinder	.	41487997	41487997	.	+	.	chr5:41487803-41488175+
chr5	DNAEfinder	.	41488000	41488000	.	+	.	chr5:41487803-41488175+
chr5	DNAEfinder	.	41488055	41488055	.	+	.	chr5:41487803-41488175+
chr5	DNAEfinder	.	41488096	41488096	.	+	.	chr5:41487803-41488175+
chr5	DNAEfinder	.	41488110	41488110	.	+	.	chr5:41487803-41488175+
chr5	DNAEfinder	.	41488123	41488123	.	+	.	chr5:41487803-41488175+
chr5	DNAEfinder	.	41488143	41488143	.	+	.	chr5:41487803-41488175+
chr8	DNAEfinder	.	26634887	26634887	.	-	.	chr8:26634571-26634948-
chr8	DNAEfinder	.	26634884	26634884	.	-	.	chr8:26634571-26634948-
chr8	DNAEfinder	.	26634856	26634856	.	-	.	chr8:26634571-26634948-
chr8	DNAEfinder	.	26634851	26634851	.	-	.	chr8:26634571-26634948-
chr8	DNAEfinder	.	26634846	26634846	.	-	.	chr8:26634571-26634948-
chr8	DNAEfinder	.	26634823	26634823	.	-	.	chr8:26634571-26634948-
chr8	DNAEfinder	.	26634821	26634821	.	-	.	chr8:26634571-26634948-
chr8	DNAEfinder	.	26634815	26634815	.	-	.	chr8:26634571-26634948-
chr9	DNAEfinder	.	45736142	45736142	.	+	.	chr9:45736021-45736634+
chr9	DNAEfinder	.	45736148	45736148	.	+	.	chr9:45736021-45736634+
chr9	DNAEfinder	.	45736150	45736150	.	+	.	chr9:45736021-45736634+
chr9	DNAEfinder	.	45736169	45736169	.	+	.	chr9:45736021-45736634+
chr9	DNAEfinder	.	45736172	45736172	.	+	.	chr9:45736021-45736634+
chr9	DNAEfinder	.	45736185	45736185	.	+	.	chr9:45736021-45736634+
chr9	DNAEfinder	.	45736243	45736243	.	+	.	chr9:45736021-45736634+
chr9	DNAEfinder	.	45736283	45736283	.	+	.	chr9:45736021-45736634+
chr9	DNAEfinder	.	45736304	45736304	.	+	.	chr9:45736021-45736634+

## Sheet: Edited sites AC LINEandLTR
track name="Edited Sites (A) anoCar2 Lizard LINE L1 1e-8 8" color=255,0,0 visibility=1
chr1	DNAEfinder	.	100706946	100706946	.	+	.	chr1:100706723-100707054+
chr1	DNAEfinder	.	100706973	100706973	.	+	.	chr1:100706723-100707054+
chr1	DNAEfinder	.	100706991	100706991	.	+	.	chr1:100706723-100707054+
chr1	DNAEfinder	.	100706993	100706993	.	+	.	chr1:100706723-100707054+
chr1	DNAEfinder	.	100706995	100706995	.	+	.	chr1:100706723-100707054+
chr1	DNAEfinder	.	100706996	100706996	.	+	.	chr1:100706723-100707054+
chr1	DNAEfinder	.	100706997	100706997	.	+	.	chr1:100706723-100707054+
chr1	DNAEfinder	.	100706998	100706998	.	+	.	chr1:100706723-100707054+
chr1	DNAEfinder	.	100706999	100706999	.	+	.	chr1:100706723-100707054+
chr1	DNAEfinder	.	110798808	110798808	.	+	.	chr1:110797946-110799948+
chr1	DNAEfinder	.	110798857	110798857	.	+	.	chr1:110797946-110799948+
chr1	DNAEfinder	.	110798858	110798858	.	+	.	chr1:110797946-110799948+
chr1	DNAEfinder	.	110798859	110798859	.	+	.	chr1:110797946-110799948+
chr1	DNAEfinder	.	110798860	110798860	.	+	.	chr1:110797946-110799948+
chr1	DNAEfinder	.	110798861	110798861	.	+	.	chr1:110797946-110799948+
chr1	DNAEfinder	.	110798868	110798868	.	+	.	chr1:110797946-110799948+
chr1	DNAEfinder	.	110798944	110798944	.	+	.	chr1:110797946-110799948+
chr1	DNAEfinder	.	110798971	110798971	.	+	.	chr1:110797946-110799948+
chr1	DNAEfinder	.	127206022	127206022	.	+	.	chr1:127205697-127206236+
chr1	DNAEfinder	.	127206029	127206029	.	+	.	chr1:127205697-127206236+
chr1	DNAEfinder	.	127206031	127206031	.	+	.	chr1:127205697-127206236+
chr1	DNAEfinder	.	127206033	127206033	.	+	.	chr1:127205697-127206236+
chr1	DNAEfinder	.	127206040	127206040	.	+	.	chr1:127205697-127206236+
chr1	DNAEfinder	.	127206047	127206047	.	+	.	chr1:127205697-127206236+
chr1	DNAEfinder	.	127206052	127206052	.	+	.	chr1:127205697-127206236+
chr1	DNAEfinder	.	127206057	127206057	.	+	.	chr1:127205697-127206236+
chr1	DNAEfinder	.	165398750	165398750	.	+	.	chr1:165396220-165399785+
chr1	DNAEfinder	.	165398790	165398790	.	+	.	chr1:165396220-165399785+
chr1	DNAEfinder	.	165398791	165398791	.	+	.	chr1:165396220-165399785+
chr1	DNAEfinder	.	165398792	165398792	.	+	.	chr1:165396220-165399785+
chr1	DNAEfinder	.	165398793	165398793	.	+	.	chr1:165396220-165399785+
chr1	DNAEfinder	.	165398794	165398794	.	+	.	chr1:165396220-165399785+
chr1	DNAEfinder	.	165398795	165398795	.	+	.	chr1:165396220-165399785+
chr1	DNAEfinder	.	165398796	165398796	.	+	.	chr1:165396220-165399785+
chr1	DNAEfinder	.	165398797	165398797	.	+	.	chr1:165396220-165399785+
chr1	DNAEfinder	.	165398798	165398798	.	+	.	chr1:165396220-165399785+
chr1	DNAEfinder	.	17498921	17498921	.	+	.	chr1:17497934-17499127+
chr1	DNAEfinder	.	17498926	17498926	.	+	.	chr1:17497934-17499127+
chr1	DNAEfinder	.	17498928	17498928	.	+	.	chr1:17497934-17499127+
chr1	DNAEfinder	.	17498930	17498930	.	+	.	chr1:17497934-17499127+
chr1	DNAEfinder	.	17498932	17498932	.	+	.	chr1:17497934-17499127+
chr1	DNAEfinder	.	17498935	17498935	.	+	.	chr1:17497934-17499127+
chr1	DNAEfinder	.	17498939	17498939	.	+	.	chr1:17497934-17499127+
chr1	DNAEfinder	.	17498946	17498946	.	+	.	chr1:17497934-17499127+
chr1	DNAEfinder	.	17498956	17498956	.	+	.	chr1:17497934-17499127+
chr1	DNAEfinder	.	202952930	202952930	.	+	.	chr1:202952854-202953139+
chr1	DNAEfinder	.	202952937	202952937	.	+	.	chr1:202952854-202953139+
chr1	DNAEfinder	.	202952939	202952939	.	+	.	chr1:202952854-202953139+
chr1	DNAEfinder	.	202952941	202952941	.	+	.	chr1:202952854-202953139+
chr1	DNAEfinder	.	202952948	202952948	.	+	.	chr1:202952854-202953139+
chr1	DNAEfinder	.	202952955	202952955	.	+	.	chr1:202952854-202953139+
chr1	DNAEfinder	.	202952965	202952965	.	+	.	chr1:202952854-202953139+
chr1	DNAEfinder	.	202953016	202953016	.	+	.	chr1:202952854-202953139+
chr1	DNAEfinder	.	202953017	202953017	.	+	.	chr1:202952854-202953139+
chr1	DNAEfinder	.	202953025	202953025	.	+	.	chr1:202952854-202953139+
chr1	DNAEfinder	.	202953078	202953078	.	+	.	chr1:202952854-202953139+
chr1	DNAEfinder	.	214003556	214003556	.	-	.	chr1:214003515-214007203-
chr1	DNAEfinder	.	214003555	214003555	.	-	.	chr1:214003515-214007203-
chr1	DNAEfinder	.	214003554	214003554	.	-	.	chr1:214003515-214007203-
chr1	DNAEfinder	.	214003553	214003553	.	-	.	chr1:214003515-214007203-
chr1	DNAEfinder	.	214003552	214003552	.	-	.	chr1:214003515-214007203-
chr1	DNAEfinder	.	214003551	214003551	.	-	.	chr1:214003515-214007203-
chr1	DNAEfinder	.	214003550	214003550	.	-	.	chr1:214003515-214007203-
chr1	DNAEfinder	.	214003549	214003549	.	-	.	chr1:214003515-214007203-
chr1	DNAEfinder	.	246199481	246199481	.	+	.	chr1:246198041-246199687+
chr1	DNAEfinder	.	246199488	246199488	.	+	.	chr1:246198041-246199687+
chr1	DNAEfinder	.	246199490	246199490	.	+	.	chr1:246198041-246199687+
chr1	DNAEfinder	.	246199492	246199492	.	+	.	chr1:246198041-246199687+
chr1	DNAEfinder	.	246199499	246199499	.	+	.	chr1:246198041-246199687+
chr1	DNAEfinder	.	246199506	246199506	.	+	.	chr1:246198041-246199687+
chr1	DNAEfinder	.	246199513	246199513	.	+	.	chr1:246198041-246199687+
chr1	DNAEfinder	.	246199516	246199516	.	+	.	chr1:246198041-246199687+
chr1	DNAEfinder	.	246199567	246199567	.	+	.	chr1:246198041-246199687+
chr1	DNAEfinder	.	246199568	246199568	.	+	.	chr1:246198041-246199687+
chr1	DNAEfinder	.	246199576	246199576	.	+	.	chr1:246198041-246199687+
chr1	DNAEfinder	.	249136426	249136426	.	-	.	chr1:249136213-249136593-
chr1	DNAEfinder	.	249136424	249136424	.	-	.	chr1:249136213-249136593-
chr1	DNAEfinder	.	249136422	249136422	.	-	.	chr1:249136213-249136593-
chr1	DNAEfinder	.	249136419	249136419	.	-	.	chr1:249136213-249136593-
chr1	DNAEfinder	.	249136415	249136415	.	-	.	chr1:249136213-249136593-
chr1	DNAEfinder	.	249136408	249136408	.	-	.	chr1:249136213-249136593-
chr1	DNAEfinder	.	249136398	249136398	.	-	.	chr1:249136213-249136593-
chr1	DNAEfinder	.	249136382	249136382	.	-	.	chr1:249136213-249136593-
chr1	DNAEfinder	.	2495917	2495917	.	-	.	chr1:2495876-2496514-
chr1	DNAEfinder	.	2495916	2495916	.	-	.	chr1:2495876-2496514-
chr1	DNAEfinder	.	2495915	2495915	.	-	.	chr1:2495876-2496514-
chr1	DNAEfinder	.	2495914	2495914	.	-	.	chr1:2495876-2496514-
chr1	DNAEfinder	.	2495913	2495913	.	-	.	chr1:2495876-2496514-
chr1	DNAEfinder	.	2495912	2495912	.	-	.	chr1:2495876-2496514-
chr1	DNAEfinder	.	2495911	2495911	.	-	.	chr1:2495876-2496514-
chr1	DNAEfinder	.	2495910	2495910	.	-	.	chr1:2495876-2496514-
chr1	DNAEfinder	.	251274052	251274052	.	-	.	chr1:251274011-251276576-
chr1	DNAEfinder	.	251274051	251274051	.	-	.	chr1:251274011-251276576-
chr1	DNAEfinder	.	251274050	251274050	.	-	.	chr1:251274011-251276576-
chr1	DNAEfinder	.	251274049	251274049	.	-	.	chr1:251274011-251276576-
chr1	DNAEfinder	.	251274048	251274048	.	-	.	chr1:251274011-251276576-
chr1	DNAEfinder	.	251274047	251274047	.	-	.	chr1:251274011-251276576-
chr1	DNAEfinder	.	251274046	251274046	.	-	.	chr1:251274011-251276576-
chr1	DNAEfinder	.	251274045	251274045	.	-	.	chr1:251274011-251276576-
chr1	DNAEfinder	.	28523069	28523069	.	-	.	chr1:28522851-28523956-
chr1	DNAEfinder	.	28523062	28523062	.	-	.	chr1:28522851-28523956-
chr1	DNAEfinder	.	28523060	28523060	.	-	.	chr1:28522851-28523956-
chr1	DNAEfinder	.	28523058	28523058	.	-	.	chr1:28522851-28523956-
chr1	DNAEfinder	.	28523051	28523051	.	-	.	chr1:28522851-28523956-
chr1	DNAEfinder	.	28523044	28523044	.	-	.	chr1:28522851-28523956-
chr1	DNAEfinder	.	28523039	28523039	.	-	.	chr1:28522851-28523956-
chr1	DNAEfinder	.	28523037	28523037	.	-	.	chr1:28522851-28523956-
chr1	DNAEfinder	.	28523034	28523034	.	-	.	chr1:28522851-28523956-
chr1	DNAEfinder	.	28522985	28522985	.	-	.	chr1:28522851-28523956-
chr1	DNAEfinder	.	28522984	28522984	.	-	.	chr1:28522851-28523956-
chr1	DNAEfinder	.	28522976	28522976	.	-	.	chr1:28522851-28523956-
chr1	DNAEfinder	.	28522923	28522923	.	-	.	chr1:28522851-28523956-
chr1	DNAEfinder	.	28522892	28522892	.	-	.	chr1:28522851-28523956-
chr1	DNAEfinder	.	41901003	41901003	.	-	.	chr1:41899840-41905250-
chr1	DNAEfinder	.	41900953	41900953	.	-	.	chr1:41899840-41905250-
chr1	DNAEfinder	.	41900952	41900952	.	-	.	chr1:41899840-41905250-
chr1	DNAEfinder	.	41900951	41900951	.	-	.	chr1:41899840-41905250-
chr1	DNAEfinder	.	41900950	41900950	.	-	.	chr1:41899840-41905250-
chr1	DNAEfinder	.	41900949	41900949	.	-	.	chr1:41899840-41905250-
chr1	DNAEfinder	.	41900939	41900939	.	-	.	chr1:41899840-41905250-
chr1	DNAEfinder	.	41900938	41900938	.	-	.	chr1:41899840-41905250-
chr1	DNAEfinder	.	70495388	70495388	.	-	.	chr1:70495243-70495514-
chr1	DNAEfinder	.	70495381	70495381	.	-	.	chr1:70495243-70495514-
chr1	DNAEfinder	.	70495379	70495379	.	-	.	chr1:70495243-70495514-
chr1	DNAEfinder	.	70495377	70495377	.	-	.	chr1:70495243-70495514-
chr1	DNAEfinder	.	70495370	70495370	.	-	.	chr1:70495243-70495514-
chr1	DNAEfinder	.	70495363	70495363	.	-	.	chr1:70495243-70495514-
chr1	DNAEfinder	.	70495353	70495353	.	-	.	chr1:70495243-70495514-
chr1	DNAEfinder	.	70495302	70495302	.	-	.	chr1:70495243-70495514-
chr1	DNAEfinder	.	70495301	70495301	.	-	.	chr1:70495243-70495514-
chr1	DNAEfinder	.	70495293	70495293	.	-	.	chr1:70495243-70495514-
chr1	DNAEfinder	.	74815122	74815122	.	+	.	chr1:74814956-74815162+
chr1	DNAEfinder	.	74815123	74815123	.	+	.	chr1:74814956-74815162+
chr1	DNAEfinder	.	74815124	74815124	.	+	.	chr1:74814956-74815162+
chr1	DNAEfinder	.	74815125	74815125	.	+	.	chr1:74814956-74815162+
chr1	DNAEfinder	.	74815126	74815126	.	+	.	chr1:74814956-74815162+
chr1	DNAEfinder	.	74815127	74815127	.	+	.	chr1:74814956-74815162+
chr1	DNAEfinder	.	74815128	74815128	.	+	.	chr1:74814956-74815162+
chr1	DNAEfinder	.	74815129	74815129	.	+	.	chr1:74814956-74815162+
chr2	DNAEfinder	.	126883495	126883495	.	+	.	chr2:126883420-126883794+
chr2	DNAEfinder	.	126883496	126883496	.	+	.	chr2:126883420-126883794+
chr2	DNAEfinder	.	126883497	126883497	.	+	.	chr2:126883420-126883794+
chr2	DNAEfinder	.	126883498	126883498	.	+	.	chr2:126883420-126883794+
chr2	DNAEfinder	.	126883499	126883499	.	+	.	chr2:126883420-126883794+
chr2	DNAEfinder	.	126883500	126883500	.	+	.	chr2:126883420-126883794+
chr2	DNAEfinder	.	126883507	126883507	.	+	.	chr2:126883420-126883794+
chr2	DNAEfinder	.	126883694	126883694	.	+	.	chr2:126883420-126883794+
chr2	DNAEfinder	.	136010739	136010739	.	-	.	chr2:136009803-136011490-
chr2	DNAEfinder	.	136010738	136010738	.	-	.	chr2:136009803-136011490-
chr2	DNAEfinder	.	136010737	136010737	.	-	.	chr2:136009803-136011490-
chr2	DNAEfinder	.	136010736	136010736	.	-	.	chr2:136009803-136011490-
chr2	DNAEfinder	.	136010734	136010734	.	-	.	chr2:136009803-136011490-
chr2	DNAEfinder	.	136010733	136010733	.	-	.	chr2:136009803-136011490-
chr2	DNAEfinder	.	136010732	136010732	.	-	.	chr2:136009803-136011490-
chr2	DNAEfinder	.	136010731	136010731	.	-	.	chr2:136009803-136011490-
chr2	DNAEfinder	.	136010730	136010730	.	-	.	chr2:136009803-136011490-
chr2	DNAEfinder	.	141206778	141206778	.	+	.	chr2:141206642-141207347+
chr2	DNAEfinder	.	141206780	141206780	.	+	.	chr2:141206642-141207347+
chr2	DNAEfinder	.	141206798	141206798	.	+	.	chr2:141206642-141207347+
chr2	DNAEfinder	.	141206890	141206890	.	+	.	chr2:141206642-141207347+
chr2	DNAEfinder	.	141206897	141206897	.	+	.	chr2:141206642-141207347+
chr2	DNAEfinder	.	141206960	141206960	.	+	.	chr2:141206642-141207347+
chr2	DNAEfinder	.	141207003	141207003	.	+	.	chr2:141206642-141207347+
chr2	DNAEfinder	.	141207019	141207019	.	+	.	chr2:141206642-141207347+
chr2	DNAEfinder	.	161971679	161971679	.	+	.	chr2:161968038-161971719+
chr2	DNAEfinder	.	161971680	161971680	.	+	.	chr2:161968038-161971719+
chr2	DNAEfinder	.	161971681	161971681	.	+	.	chr2:161968038-161971719+
chr2	DNAEfinder	.	161971682	161971682	.	+	.	chr2:161968038-161971719+
chr2	DNAEfinder	.	161971683	161971683	.	+	.	chr2:161968038-161971719+
chr2	DNAEfinder	.	161971684	161971684	.	+	.	chr2:161968038-161971719+
chr2	DNAEfinder	.	161971685	161971685	.	+	.	chr2:161968038-161971719+
chr2	DNAEfinder	.	161971686	161971686	.	+	.	chr2:161968038-161971719+
chr2	DNAEfinder	.	168222188	168222188	.	+	.	chr2:168222123-168222774+
chr2	DNAEfinder	.	168222194	168222194	.	+	.	chr2:168222123-168222774+
chr2	DNAEfinder	.	168222213	168222213	.	+	.	chr2:168222123-168222774+
chr2	DNAEfinder	.	168222305	168222305	.	+	.	chr2:168222123-168222774+
chr2	DNAEfinder	.	168222344	168222344	.	+	.	chr2:168222123-168222774+
chr2	DNAEfinder	.	168222402	168222402	.	+	.	chr2:168222123-168222774+
chr2	DNAEfinder	.	168222425	168222425	.	+	.	chr2:168222123-168222774+
chr2	DNAEfinder	.	168222467	168222467	.	+	.	chr2:168222123-168222774+
chr2	DNAEfinder	.	172762934	172762934	.	-	.	chr2:172762727-172763438-
chr2	DNAEfinder	.	172762927	172762927	.	-	.	chr2:172762727-172763438-
chr2	DNAEfinder	.	172762925	172762925	.	-	.	chr2:172762727-172763438-
chr2	DNAEfinder	.	172762923	172762923	.	-	.	chr2:172762727-172763438-
chr2	DNAEfinder	.	172762916	172762916	.	-	.	chr2:172762727-172763438-
chr2	DNAEfinder	.	172762909	172762909	.	-	.	chr2:172762727-172763438-
chr2	DNAEfinder	.	172762899	172762899	.	-	.	chr2:172762727-172763438-
chr2	DNAEfinder	.	172762848	172762848	.	-	.	chr2:172762727-172763438-
chr2	DNAEfinder	.	172762847	172762847	.	-	.	chr2:172762727-172763438-
chr2	DNAEfinder	.	172762839	172762839	.	-	.	chr2:172762727-172763438-
chr2	DNAEfinder	.	175116939	175116939	.	+	.	chr2:175114998-175117162+
chr2	DNAEfinder	.	175116953	175116953	.	+	.	chr2:175114998-175117162+
chr2	DNAEfinder	.	175116960	175116960	.	+	.	chr2:175114998-175117162+
chr2	DNAEfinder	.	175116962	175116962	.	+	.	chr2:175114998-175117162+
chr2	DNAEfinder	.	175116964	175116964	.	+	.	chr2:175114998-175117162+
chr2	DNAEfinder	.	175116971	175116971	.	+	.	chr2:175114998-175117162+
chr2	DNAEfinder	.	175116984	175116984	.	+	.	chr2:175114998-175117162+
chr2	DNAEfinder	.	175117033	175117033	.	+	.	chr2:175114998-175117162+
chr2	DNAEfinder	.	175117034	175117034	.	+	.	chr2:175114998-175117162+
chr2	DNAEfinder	.	175117042	175117042	.	+	.	chr2:175114998-175117162+
chr2	DNAEfinder	.	190841192	190841192	.	+	.	chr2:190840192-190841415+
chr2	DNAEfinder	.	190841199	190841199	.	+	.	chr2:190840192-190841415+
chr2	DNAEfinder	.	190841201	190841201	.	+	.	chr2:190840192-190841415+
chr2	DNAEfinder	.	190841203	190841203	.	+	.	chr2:190840192-190841415+
chr2	DNAEfinder	.	190841207	190841207	.	+	.	chr2:190840192-190841415+
chr2	DNAEfinder	.	190841210	190841210	.	+	.	chr2:190840192-190841415+
chr2	DNAEfinder	.	190841215	190841215	.	+	.	chr2:190840192-190841415+
chr2	DNAEfinder	.	190841217	190841217	.	+	.	chr2:190840192-190841415+
chr2	DNAEfinder	.	37959	37959	.	+	.	chr2:37610-38057+
chr2	DNAEfinder	.	37960	37960	.	+	.	chr2:37610-38057+
chr2	DNAEfinder	.	37961	37961	.	+	.	chr2:37610-38057+
chr2	DNAEfinder	.	37962	37962	.	+	.	chr2:37610-38057+
chr2	DNAEfinder	.	37963	37963	.	+	.	chr2:37610-38057+
chr2	DNAEfinder	.	37964	37964	.	+	.	chr2:37610-38057+
chr2	DNAEfinder	.	37965	37965	.	+	.	chr2:37610-38057+
chr2	DNAEfinder	.	37966	37966	.	+	.	chr2:37610-38057+
chr2	DNAEfinder	.	63180557	63180557	.	-	.	chr2:63179389-63180700-
chr2	DNAEfinder	.	63180555	63180555	.	-	.	chr2:63179389-63180700-
chr2	DNAEfinder	.	63180554	63180554	.	-	.	chr2:63179389-63180700-
chr2	DNAEfinder	.	63180553	63180553	.	-	.	chr2:63179389-63180700-
chr2	DNAEfinder	.	63180552	63180552	.	-	.	chr2:63179389-63180700-
chr2	DNAEfinder	.	63180551	63180551	.	-	.	chr2:63179389-63180700-
chr2	DNAEfinder	.	63180550	63180550	.	-	.	chr2:63179389-63180700-
chr2	DNAEfinder	.	63180549	63180549	.	-	.	chr2:63179389-63180700-
chr2	DNAEfinder	.	63180548	63180548	.	-	.	chr2:63179389-63180700-
chr2	DNAEfinder	.	68148322	68148322	.	+	.	chr2:68148016-68149137+
chr2	DNAEfinder	.	68148330	68148330	.	+	.	chr2:68148016-68149137+
chr2	DNAEfinder	.	68148331	68148331	.	+	.	chr2:68148016-68149137+
chr2	DNAEfinder	.	68148332	68148332	.	+	.	chr2:68148016-68149137+
chr2	DNAEfinder	.	68148333	68148333	.	+	.	chr2:68148016-68149137+
chr2	DNAEfinder	.	68148334	68148334	.	+	.	chr2:68148016-68149137+
chr2	DNAEfinder	.	68148335	68148335	.	+	.	chr2:68148016-68149137+
chr2	DNAEfinder	.	68148336	68148336	.	+	.	chr2:68148016-68149137+
chr2	DNAEfinder	.	80327822	80327822	.	+	.	chr2:80327408-80328046+
chr2	DNAEfinder	.	80327838	80327838	.	+	.	chr2:80327408-80328046+
chr2	DNAEfinder	.	80327841	80327841	.	+	.	chr2:80327408-80328046+
chr2	DNAEfinder	.	80327842	80327842	.	+	.	chr2:80327408-80328046+
chr2	DNAEfinder	.	80327843	80327843	.	+	.	chr2:80327408-80328046+
chr2	DNAEfinder	.	80327844	80327844	.	+	.	chr2:80327408-80328046+
chr2	DNAEfinder	.	80327845	80327845	.	+	.	chr2:80327408-80328046+
chr2	DNAEfinder	.	80327846	80327846	.	+	.	chr2:80327408-80328046+
chr3	DNAEfinder	.	115657693	115657693	.	-	.	chr3:115657473-115657737-
chr3	DNAEfinder	.	115657686	115657686	.	-	.	chr3:115657473-115657737-
chr3	DNAEfinder	.	115657684	115657684	.	-	.	chr3:115657473-115657737-
chr3	DNAEfinder	.	115657682	115657682	.	-	.	chr3:115657473-115657737-
chr3	DNAEfinder	.	115657675	115657675	.	-	.	chr3:115657473-115657737-
chr3	DNAEfinder	.	115657668	115657668	.	-	.	chr3:115657473-115657737-
chr3	DNAEfinder	.	115657658	115657658	.	-	.	chr3:115657473-115657737-
chr3	DNAEfinder	.	115657642	115657642	.	-	.	chr3:115657473-115657737-
chr3	DNAEfinder	.	119390986	119390986	.	+	.	chr3:119390454-119391965+
chr3	DNAEfinder	.	119390987	119390987	.	+	.	chr3:119390454-119391965+
chr3	DNAEfinder	.	119390990	119390990	.	+	.	chr3:119390454-119391965+
chr3	DNAEfinder	.	119390991	119390991	.	+	.	chr3:119390454-119391965+
chr3	DNAEfinder	.	119390992	119390992	.	+	.	chr3:119390454-119391965+
chr3	DNAEfinder	.	119390993	119390993	.	+	.	chr3:119390454-119391965+
chr3	DNAEfinder	.	119390994	119390994	.	+	.	chr3:119390454-119391965+
chr3	DNAEfinder	.	119390995	119390995	.	+	.	chr3:119390454-119391965+
chr3	DNAEfinder	.	119390996	119390996	.	+	.	chr3:119390454-119391965+
chr3	DNAEfinder	.	119410115	119410115	.	+	.	chr3:119409862-119410818+
chr3	DNAEfinder	.	119410116	119410116	.	+	.	chr3:119409862-119410818+
chr3	DNAEfinder	.	119410117	119410117	.	+	.	chr3:119409862-119410818+
chr3	DNAEfinder	.	119410118	119410118	.	+	.	chr3:119409862-119410818+
chr3	DNAEfinder	.	119410119	119410119	.	+	.	chr3:119409862-119410818+
chr3	DNAEfinder	.	119410120	119410120	.	+	.	chr3:119409862-119410818+
chr3	DNAEfinder	.	119410121	119410121	.	+	.	chr3:119409862-119410818+
chr3	DNAEfinder	.	119410145	119410145	.	+	.	chr3:119409862-119410818+
chr3	DNAEfinder	.	131408141	131408141	.	+	.	chr3:131407594-131408350+
chr3	DNAEfinder	.	131408148	131408148	.	+	.	chr3:131407594-131408350+
chr3	DNAEfinder	.	131408150	131408150	.	+	.	chr3:131407594-131408350+
chr3	DNAEfinder	.	131408152	131408152	.	+	.	chr3:131407594-131408350+
chr3	DNAEfinder	.	131408159	131408159	.	+	.	chr3:131407594-131408350+
chr3	DNAEfinder	.	131408166	131408166	.	+	.	chr3:131407594-131408350+
chr3	DNAEfinder	.	131408176	131408176	.	+	.	chr3:131407594-131408350+
chr3	DNAEfinder	.	131408224	131408224	.	+	.	chr3:131407594-131408350+
chr3	DNAEfinder	.	131408225	131408225	.	+	.	chr3:131407594-131408350+
chr3	DNAEfinder	.	131408233	131408233	.	+	.	chr3:131407594-131408350+
chr3	DNAEfinder	.	132021529	132021529	.	-	.	chr3:132020368-132021940-
chr3	DNAEfinder	.	132021527	132021527	.	-	.	chr3:132020368-132021940-
chr3	DNAEfinder	.	132021526	132021526	.	-	.	chr3:132020368-132021940-
chr3	DNAEfinder	.	132021525	132021525	.	-	.	chr3:132020368-132021940-
chr3	DNAEfinder	.	132021524	132021524	.	-	.	chr3:132020368-132021940-
chr3	DNAEfinder	.	132021523	132021523	.	-	.	chr3:132020368-132021940-
chr3	DNAEfinder	.	132021522	132021522	.	-	.	chr3:132020368-132021940-
chr3	DNAEfinder	.	132021521	132021521	.	-	.	chr3:132020368-132021940-
chr3	DNAEfinder	.	132021520	132021520	.	-	.	chr3:132020368-132021940-
chr3	DNAEfinder	.	132021519	132021519	.	-	.	chr3:132020368-132021940-
chr3	DNAEfinder	.	136170642	136170642	.	+	.	chr3:136167272-136170953+
chr3	DNAEfinder	.	136170675	136170675	.	+	.	chr3:136167272-136170953+
chr3	DNAEfinder	.	136170746	136170746	.	+	.	chr3:136167272-136170953+
chr3	DNAEfinder	.	136170749	136170749	.	+	.	chr3:136167272-136170953+
chr3	DNAEfinder	.	136170750	136170750	.	+	.	chr3:136167272-136170953+
chr3	DNAEfinder	.	136170751	136170751	.	+	.	chr3:136167272-136170953+
chr3	DNAEfinder	.	136170752	136170752	.	+	.	chr3:136167272-136170953+
chr3	DNAEfinder	.	136170753	136170753	.	+	.	chr3:136167272-136170953+
chr3	DNAEfinder	.	136170913	136170913	.	+	.	chr3:136167272-136170953+
chr3	DNAEfinder	.	136170914	136170914	.	+	.	chr3:136167272-136170953+
chr3	DNAEfinder	.	136170915	136170915	.	+	.	chr3:136167272-136170953+
chr3	DNAEfinder	.	136170916	136170916	.	+	.	chr3:136167272-136170953+
chr3	DNAEfinder	.	136170917	136170917	.	+	.	chr3:136167272-136170953+
chr3	DNAEfinder	.	136170918	136170918	.	+	.	chr3:136167272-136170953+
chr3	DNAEfinder	.	136170919	136170919	.	+	.	chr3:136167272-136170953+
chr3	DNAEfinder	.	136170920	136170920	.	+	.	chr3:136167272-136170953+
chr3	DNAEfinder	.	148542816	148542816	.	-	.	chr3:148542020-148543838-
chr3	DNAEfinder	.	148542815	148542815	.	-	.	chr3:148542020-148543838-
chr3	DNAEfinder	.	148542814	148542814	.	-	.	chr3:148542020-148543838-
chr3	DNAEfinder	.	148542813	148542813	.	-	.	chr3:148542020-148543838-
chr3	DNAEfinder	.	148542812	148542812	.	-	.	chr3:148542020-148543838-
chr3	DNAEfinder	.	148542811	148542811	.	-	.	chr3:148542020-148543838-
chr3	DNAEfinder	.	148542810	148542810	.	-	.	chr3:148542020-148543838-
chr3	DNAEfinder	.	148542809	148542809	.	-	.	chr3:148542020-148543838-
chr3	DNAEfinder	.	179909409	179909409	.	+	.	chr3:179908832-179910576+
chr3	DNAEfinder	.	179909411	179909411	.	+	.	chr3:179908832-179910576+
chr3	DNAEfinder	.	179909412	179909412	.	+	.	chr3:179908832-179910576+
chr3	DNAEfinder	.	179909413	179909413	.	+	.	chr3:179908832-179910576+
chr3	DNAEfinder	.	179909414	179909414	.	+	.	chr3:179908832-179910576+
chr3	DNAEfinder	.	179909415	179909415	.	+	.	chr3:179908832-179910576+
chr3	DNAEfinder	.	179909416	179909416	.	+	.	chr3:179908832-179910576+
chr3	DNAEfinder	.	179909417	179909417	.	+	.	chr3:179908832-179910576+
chr3	DNAEfinder	.	187315617	187315617	.	-	.	chr3:187315387-187315969-
chr3	DNAEfinder	.	187315613	187315613	.	-	.	chr3:187315387-187315969-
chr3	DNAEfinder	.	187315603	187315603	.	-	.	chr3:187315387-187315969-
chr3	DNAEfinder	.	187315596	187315596	.	-	.	chr3:187315387-187315969-
chr3	DNAEfinder	.	187315594	187315594	.	-	.	chr3:187315387-187315969-
chr3	DNAEfinder	.	187315592	187315592	.	-	.	chr3:187315387-187315969-
chr3	DNAEfinder	.	187315591	187315591	.	-	.	chr3:187315387-187315969-
chr3	DNAEfinder	.	187315585	187315585	.	-	.	chr3:187315387-187315969-
chr3	DNAEfinder	.	187315578	187315578	.	-	.	chr3:187315387-187315969-
chr3	DNAEfinder	.	187315568	187315568	.	-	.	chr3:187315387-187315969-
chr3	DNAEfinder	.	19608933	19608933	.	+	.	chr3:19606521-19610095+
chr3	DNAEfinder	.	19608934	19608934	.	+	.	chr3:19606521-19610095+
chr3	DNAEfinder	.	19608935	19608935	.	+	.	chr3:19606521-19610095+
chr3	DNAEfinder	.	19608936	19608936	.	+	.	chr3:19606521-19610095+
chr3	DNAEfinder	.	19608937	19608937	.	+	.	chr3:19606521-19610095+
chr3	DNAEfinder	.	19608938	19608938	.	+	.	chr3:19606521-19610095+
chr3	DNAEfinder	.	19608939	19608939	.	+	.	chr3:19606521-19610095+
chr3	DNAEfinder	.	19608940	19608940	.	+	.	chr3:19606521-19610095+
chr3	DNAEfinder	.	76952008	76952008	.	-	.	chr3:76951967-76954260-
chr3	DNAEfinder	.	76952007	76952007	.	-	.	chr3:76951967-76954260-
chr3	DNAEfinder	.	76952006	76952006	.	-	.	chr3:76951967-76954260-
chr3	DNAEfinder	.	76952005	76952005	.	-	.	chr3:76951967-76954260-
chr3	DNAEfinder	.	76952004	76952004	.	-	.	chr3:76951967-76954260-
chr3	DNAEfinder	.	76952003	76952003	.	-	.	chr3:76951967-76954260-
chr3	DNAEfinder	.	76952002	76952002	.	-	.	chr3:76951967-76954260-
chr3	DNAEfinder	.	76952001	76952001	.	-	.	chr3:76951967-76954260-
chr4	DNAEfinder	.	109608151	109608151	.	+	.	chr4:109606344-109608191+
chr4	DNAEfinder	.	109608152	109608152	.	+	.	chr4:109606344-109608191+
chr4	DNAEfinder	.	109608153	109608153	.	+	.	chr4:109606344-109608191+
chr4	DNAEfinder	.	109608154	109608154	.	+	.	chr4:109606344-109608191+
chr4	DNAEfinder	.	109608155	109608155	.	+	.	chr4:109606344-109608191+
chr4	DNAEfinder	.	109608156	109608156	.	+	.	chr4:109606344-109608191+
chr4	DNAEfinder	.	109608157	109608157	.	+	.	chr4:109606344-109608191+
chr4	DNAEfinder	.	109608158	109608158	.	+	.	chr4:109606344-109608191+
chr4	DNAEfinder	.	143307471	143307471	.	+	.	chr4:143306512-143308637+
chr4	DNAEfinder	.	143307473	143307473	.	+	.	chr4:143306512-143308637+
chr4	DNAEfinder	.	143307474	143307474	.	+	.	chr4:143306512-143308637+
chr4	DNAEfinder	.	143307475	143307475	.	+	.	chr4:143306512-143308637+
chr4	DNAEfinder	.	143307476	143307476	.	+	.	chr4:143306512-143308637+
chr4	DNAEfinder	.	143307477	143307477	.	+	.	chr4:143306512-143308637+
chr4	DNAEfinder	.	143307478	143307478	.	+	.	chr4:143306512-143308637+
chr4	DNAEfinder	.	143307479	143307479	.	+	.	chr4:143306512-143308637+
chr4	DNAEfinder	.	143307480	143307480	.	+	.	chr4:143306512-143308637+
chr4	DNAEfinder	.	143307481	143307481	.	+	.	chr4:143306512-143308637+
chr4	DNAEfinder	.	143874541	143874541	.	-	.	chr4:143874100-143874659-
chr4	DNAEfinder	.	143874539	143874539	.	-	.	chr4:143874100-143874659-
chr4	DNAEfinder	.	143874538	143874538	.	-	.	chr4:143874100-143874659-
chr4	DNAEfinder	.	143874537	143874537	.	-	.	chr4:143874100-143874659-
chr4	DNAEfinder	.	143874536	143874536	.	-	.	chr4:143874100-143874659-
chr4	DNAEfinder	.	143874535	143874535	.	-	.	chr4:143874100-143874659-
chr4	DNAEfinder	.	143874534	143874534	.	-	.	chr4:143874100-143874659-
chr4	DNAEfinder	.	143874533	143874533	.	-	.	chr4:143874100-143874659-
chr4	DNAEfinder	.	3472349	3472349	.	+	.	chr4:3471770-3472606+
chr4	DNAEfinder	.	3472351	3472351	.	+	.	chr4:3471770-3472606+
chr4	DNAEfinder	.	3472352	3472352	.	+	.	chr4:3471770-3472606+
chr4	DNAEfinder	.	3472353	3472353	.	+	.	chr4:3471770-3472606+
chr4	DNAEfinder	.	3472354	3472354	.	+	.	chr4:3471770-3472606+
chr4	DNAEfinder	.	3472355	3472355	.	+	.	chr4:3471770-3472606+
chr4	DNAEfinder	.	3472356	3472356	.	+	.	chr4:3471770-3472606+
chr4	DNAEfinder	.	3472357	3472357	.	+	.	chr4:3471770-3472606+
chr4	DNAEfinder	.	35255645	35255645	.	+	.	chr4:35252384-35256000+
chr4	DNAEfinder	.	35255738	35255738	.	+	.	chr4:35252384-35256000+
chr4	DNAEfinder	.	35255739	35255739	.	+	.	chr4:35252384-35256000+
chr4	DNAEfinder	.	35255740	35255740	.	+	.	chr4:35252384-35256000+
chr4	DNAEfinder	.	35255741	35255741	.	+	.	chr4:35252384-35256000+
chr4	DNAEfinder	.	35255742	35255742	.	+	.	chr4:35252384-35256000+
chr4	DNAEfinder	.	35255902	35255902	.	+	.	chr4:35252384-35256000+
chr4	DNAEfinder	.	35255903	35255903	.	+	.	chr4:35252384-35256000+
chr4	DNAEfinder	.	35255904	35255904	.	+	.	chr4:35252384-35256000+
chr4	DNAEfinder	.	35255905	35255905	.	+	.	chr4:35252384-35256000+
chr4	DNAEfinder	.	35255906	35255906	.	+	.	chr4:35252384-35256000+
chr4	DNAEfinder	.	35255907	35255907	.	+	.	chr4:35252384-35256000+
chr4	DNAEfinder	.	35255908	35255908	.	+	.	chr4:35252384-35256000+
chr4	DNAEfinder	.	35255909	35255909	.	+	.	chr4:35252384-35256000+
chr4	DNAEfinder	.	83953515	83953515	.	+	.	chr4:83953424-83953865+
chr4	DNAEfinder	.	83953516	83953516	.	+	.	chr4:83953424-83953865+
chr4	DNAEfinder	.	83953517	83953517	.	+	.	chr4:83953424-83953865+
chr4	DNAEfinder	.	83953518	83953518	.	+	.	chr4:83953424-83953865+
chr4	DNAEfinder	.	83953519	83953519	.	+	.	chr4:83953424-83953865+
chr4	DNAEfinder	.	83953520	83953520	.	+	.	chr4:83953424-83953865+
chr4	DNAEfinder	.	83953522	83953522	.	+	.	chr4:83953424-83953865+
chr4	DNAEfinder	.	83953523	83953523	.	+	.	chr4:83953424-83953865+
chr5	DNAEfinder	.	121920646	121920646	.	-	.	chr5:121920430-121922575-
chr5	DNAEfinder	.	121920639	121920639	.	-	.	chr5:121920430-121922575-
chr5	DNAEfinder	.	121920637	121920637	.	-	.	chr5:121920430-121922575-
chr5	DNAEfinder	.	121920635	121920635	.	-	.	chr5:121920430-121922575-
chr5	DNAEfinder	.	121920628	121920628	.	-	.	chr5:121920430-121922575-
chr5	DNAEfinder	.	121920621	121920621	.	-	.	chr5:121920430-121922575-
chr5	DNAEfinder	.	121920611	121920611	.	-	.	chr5:121920430-121922575-
chr5	DNAEfinder	.	121920604	121920604	.	-	.	chr5:121920430-121922575-
chr5	DNAEfinder	.	121920596	121920596	.	-	.	chr5:121920430-121922575-
chr5	DNAEfinder	.	85696016	85696016	.	+	.	chr5:85695450-85696088+
chr5	DNAEfinder	.	85696023	85696023	.	+	.	chr5:85695450-85696088+
chr5	DNAEfinder	.	85696025	85696025	.	+	.	chr5:85695450-85696088+
chr5	DNAEfinder	.	85696027	85696027	.	+	.	chr5:85695450-85696088+
chr5	DNAEfinder	.	85696034	85696034	.	+	.	chr5:85695450-85696088+
chr5	DNAEfinder	.	85696041	85696041	.	+	.	chr5:85695450-85696088+
chr5	DNAEfinder	.	85696051	85696051	.	+	.	chr5:85695450-85696088+
chr5	DNAEfinder	.	85696067	85696067	.	+	.	chr5:85695450-85696088+
chr6	DNAEfinder	.	43017787	43017787	.	-	.	chr6:43017350-43017944-
chr6	DNAEfinder	.	43017785	43017785	.	-	.	chr6:43017350-43017944-
chr6	DNAEfinder	.	43017784	43017784	.	-	.	chr6:43017350-43017944-
chr6	DNAEfinder	.	43017783	43017783	.	-	.	chr6:43017350-43017944-
chr6	DNAEfinder	.	43017782	43017782	.	-	.	chr6:43017350-43017944-
chr6	DNAEfinder	.	43017781	43017781	.	-	.	chr6:43017350-43017944-
chr6	DNAEfinder	.	43017780	43017780	.	-	.	chr6:43017350-43017944-
chr6	DNAEfinder	.	43017779	43017779	.	-	.	chr6:43017350-43017944-
chr6	DNAEfinder	.	44099058	44099058	.	+	.	chr6:44097464-44099280+
chr6	DNAEfinder	.	44099059	44099059	.	+	.	chr6:44097464-44099280+
chr6	DNAEfinder	.	44099060	44099060	.	+	.	chr6:44097464-44099280+
chr6	DNAEfinder	.	44099062	44099062	.	+	.	chr6:44097464-44099280+
chr6	DNAEfinder	.	44099063	44099063	.	+	.	chr6:44097464-44099280+
chr6	DNAEfinder	.	44099064	44099064	.	+	.	chr6:44097464-44099280+
chr6	DNAEfinder	.	44099065	44099065	.	+	.	chr6:44097464-44099280+
chr6	DNAEfinder	.	44099066	44099066	.	+	.	chr6:44097464-44099280+
chr6	DNAEfinder	.	44099067	44099067	.	+	.	chr6:44097464-44099280+
chr6	DNAEfinder	.	44099068	44099068	.	+	.	chr6:44097464-44099280+
chr6	DNAEfinder	.	44099069	44099069	.	+	.	chr6:44097464-44099280+
chr6	DNAEfinder	.	52583663	52583663	.	-	.	chr6:52582976-52583842-
chr6	DNAEfinder	.	52583662	52583662	.	-	.	chr6:52582976-52583842-
chr6	DNAEfinder	.	52583661	52583661	.	-	.	chr6:52582976-52583842-
chr6	DNAEfinder	.	52583660	52583660	.	-	.	chr6:52582976-52583842-
chr6	DNAEfinder	.	52583659	52583659	.	-	.	chr6:52582976-52583842-
chr6	DNAEfinder	.	52583658	52583658	.	-	.	chr6:52582976-52583842-
chr6	DNAEfinder	.	52583657	52583657	.	-	.	chr6:52582976-52583842-
chr6	DNAEfinder	.	52583628	52583628	.	-	.	chr6:52582976-52583842-
chr6	DNAEfinder	.	52583613	52583613	.	-	.	chr6:52582976-52583842-
chrLGa	DNAEfinder	.	6515041	6515041	.	-	.	chrLGa:6515001-6515388-
chrLGa	DNAEfinder	.	6515040	6515040	.	-	.	chrLGa:6515001-6515388-
chrLGa	DNAEfinder	.	6515039	6515039	.	-	.	chrLGa:6515001-6515388-
chrLGa	DNAEfinder	.	6515038	6515038	.	-	.	chrLGa:6515001-6515388-
chrLGa	DNAEfinder	.	6515037	6515037	.	-	.	chrLGa:6515001-6515388-
chrLGa	DNAEfinder	.	6515036	6515036	.	-	.	chrLGa:6515001-6515388-
chrLGa	DNAEfinder	.	6515027	6515027	.	-	.	chrLGa:6515001-6515388-
chrLGa	DNAEfinder	.	6515024	6515024	.	-	.	chrLGa:6515001-6515388-
chrLGc	DNAEfinder	.	3601602	3601602	.	-	.	chrLGc:3601561-3605253-
chrLGc	DNAEfinder	.	3601601	3601601	.	-	.	chrLGc:3601561-3605253-
chrLGc	DNAEfinder	.	3601600	3601600	.	-	.	chrLGc:3601561-3605253-
chrLGc	DNAEfinder	.	3601599	3601599	.	-	.	chrLGc:3601561-3605253-
chrLGc	DNAEfinder	.	3601598	3601598	.	-	.	chrLGc:3601561-3605253-
chrLGc	DNAEfinder	.	3601597	3601597	.	-	.	chrLGc:3601561-3605253-
chrLGc	DNAEfinder	.	3601596	3601596	.	-	.	chrLGc:3601561-3605253-
chrLGc	DNAEfinder	.	3601595	3601595	.	-	.	chrLGc:3601561-3605253-
chrLGf	DNAEfinder	.	1722150	1722150	.	-	.	chrLGf:1721944-1722735-
chrLGf	DNAEfinder	.	1722143	1722143	.	-	.	chrLGf:1721944-1722735-
chrLGf	DNAEfinder	.	1722141	1722141	.	-	.	chrLGf:1721944-1722735-
chrLGf	DNAEfinder	.	1722139	1722139	.	-	.	chrLGf:1721944-1722735-
chrLGf	DNAEfinder	.	1722132	1722132	.	-	.	chrLGf:1721944-1722735-
chrLGf	DNAEfinder	.	1722131	1722131	.	-	.	chrLGf:1721944-1722735-
chrLGf	DNAEfinder	.	1722124	1722124	.	-	.	chrLGf:1721944-1722735-
chrLGf	DNAEfinder	.	1722114	1722114	.	-	.	chrLGf:1721944-1722735-
chrLGf	DNAEfinder	.	1722098	1722098	.	-	.	chrLGf:1721944-1722735-
chrUn_AAWZ02039300	DNAEfinder	.	6459	6459	.	-	.	chrUn_AAWZ02039300:6360-6622-
chrUn_AAWZ02039300	DNAEfinder	.	6458	6458	.	-	.	chrUn_AAWZ02039300:6360-6622-
chrUn_AAWZ02039300	DNAEfinder	.	6457	6457	.	-	.	chrUn_AAWZ02039300:6360-6622-
chrUn_AAWZ02039300	DNAEfinder	.	6456	6456	.	-	.	chrUn_AAWZ02039300:6360-6622-
chrUn_AAWZ02039300	DNAEfinder	.	6455	6455	.	-	.	chrUn_AAWZ02039300:6360-6622-
chrUn_AAWZ02039300	DNAEfinder	.	6454	6454	.	-	.	chrUn_AAWZ02039300:6360-6622-
chrUn_AAWZ02039300	DNAEfinder	.	6453	6453	.	-	.	chrUn_AAWZ02039300:6360-6622-
chrUn_AAWZ02039300	DNAEfinder	.	6452	6452	.	-	.	chrUn_AAWZ02039300:6360-6622-
chrUn_AAWZ02041462	DNAEfinder	.	4669	4669	.	+	.	chrUn_AAWZ02041462:3361-4767+
chrUn_AAWZ02041462	DNAEfinder	.	4670	4670	.	+	.	chrUn_AAWZ02041462:3361-4767+
chrUn_AAWZ02041462	DNAEfinder	.	4671	4671	.	+	.	chrUn_AAWZ02041462:3361-4767+
chrUn_AAWZ02041462	DNAEfinder	.	4672	4672	.	+	.	chrUn_AAWZ02041462:3361-4767+
chrUn_AAWZ02041462	DNAEfinder	.	4673	4673	.	+	.	chrUn_AAWZ02041462:3361-4767+
chrUn_AAWZ02041462	DNAEfinder	.	4674	4674	.	+	.	chrUn_AAWZ02041462:3361-4767+
chrUn_AAWZ02041462	DNAEfinder	.	4675	4675	.	+	.	chrUn_AAWZ02041462:3361-4767+
chrUn_AAWZ02041462	DNAEfinder	.	4676	4676	.	+	.	chrUn_AAWZ02041462:3361-4767+
chrUn_GL343202	DNAEfinder	.	3030149	3030149	.	+	.	chrUn_GL343202:3029966-3030460+
chrUn_GL343202	DNAEfinder	.	3030182	3030182	.	+	.	chrUn_GL343202:3029966-3030460+
chrUn_GL343202	DNAEfinder	.	3030253	3030253	.	+	.	chrUn_GL343202:3029966-3030460+
chrUn_GL343202	DNAEfinder	.	3030256	3030256	.	+	.	chrUn_GL343202:3029966-3030460+
chrUn_GL343202	DNAEfinder	.	3030257	3030257	.	+	.	chrUn_GL343202:3029966-3030460+
chrUn_GL343202	DNAEfinder	.	3030258	3030258	.	+	.	chrUn_GL343202:3029966-3030460+
chrUn_GL343202	DNAEfinder	.	3030259	3030259	.	+	.	chrUn_GL343202:3029966-3030460+
chrUn_GL343202	DNAEfinder	.	3030260	3030260	.	+	.	chrUn_GL343202:3029966-3030460+
chrUn_GL343215	DNAEfinder	.	573111	573111	.	-	.	chrUn_GL343215:573070-573591-
chrUn_GL343215	DNAEfinder	.	573110	573110	.	-	.	chrUn_GL343215:573070-573591-
chrUn_GL343215	DNAEfinder	.	573109	573109	.	-	.	chrUn_GL343215:573070-573591-
chrUn_GL343215	DNAEfinder	.	573108	573108	.	-	.	chrUn_GL343215:573070-573591-
chrUn_GL343215	DNAEfinder	.	573107	573107	.	-	.	chrUn_GL343215:573070-573591-
chrUn_GL343215	DNAEfinder	.	573106	573106	.	-	.	chrUn_GL343215:573070-573591-
chrUn_GL343215	DNAEfinder	.	573105	573105	.	-	.	chrUn_GL343215:573070-573591-
chrUn_GL343215	DNAEfinder	.	573104	573104	.	-	.	chrUn_GL343215:573070-573591-
chrUn_GL343257	DNAEfinder	.	377739	377739	.	-	.	chrUn_GL343257:377524-380671-
chrUn_GL343257	DNAEfinder	.	377732	377732	.	-	.	chrUn_GL343257:377524-380671-
chrUn_GL343257	DNAEfinder	.	377730	377730	.	-	.	chrUn_GL343257:377524-380671-
chrUn_GL343257	DNAEfinder	.	377728	377728	.	-	.	chrUn_GL343257:377524-380671-
chrUn_GL343257	DNAEfinder	.	377721	377721	.	-	.	chrUn_GL343257:377524-380671-
chrUn_GL343257	DNAEfinder	.	377714	377714	.	-	.	chrUn_GL343257:377524-380671-
chrUn_GL343257	DNAEfinder	.	377704	377704	.	-	.	chrUn_GL343257:377524-380671-
chrUn_GL343257	DNAEfinder	.	377653	377653	.	-	.	chrUn_GL343257:377524-380671-
chrUn_GL343257	DNAEfinder	.	377652	377652	.	-	.	chrUn_GL343257:377524-380671-
chrUn_GL343257	DNAEfinder	.	377644	377644	.	-	.	chrUn_GL343257:377524-380671-
chrUn_GL343272	DNAEfinder	.	706568	706568	.	+	.	chrUn_GL343272:704116-707384+
chrUn_GL343272	DNAEfinder	.	706569	706569	.	+	.	chrUn_GL343272:704116-707384+
chrUn_GL343272	DNAEfinder	.	706570	706570	.	+	.	chrUn_GL343272:704116-707384+
chrUn_GL343272	DNAEfinder	.	706571	706571	.	+	.	chrUn_GL343272:704116-707384+
chrUn_GL343272	DNAEfinder	.	706573	706573	.	+	.	chrUn_GL343272:704116-707384+
chrUn_GL343272	DNAEfinder	.	706574	706574	.	+	.	chrUn_GL343272:704116-707384+
chrUn_GL343272	DNAEfinder	.	706575	706575	.	+	.	chrUn_GL343272:704116-707384+
chrUn_GL343272	DNAEfinder	.	706576	706576	.	+	.	chrUn_GL343272:704116-707384+
chrUn_GL343272	DNAEfinder	.	706577	706577	.	+	.	chrUn_GL343272:704116-707384+
chrUn_GL343272	DNAEfinder	.	706587	706587	.	+	.	chrUn_GL343272:704116-707384+
chrUn_GL343303	DNAEfinder	.	1508857	1508857	.	+	.	chrUn_GL343303:1508511-1509077+
chrUn_GL343303	DNAEfinder	.	1508864	1508864	.	+	.	chrUn_GL343303:1508511-1509077+
chrUn_GL343303	DNAEfinder	.	1508866	1508866	.	+	.	chrUn_GL343303:1508511-1509077+
chrUn_GL343303	DNAEfinder	.	1508868	1508868	.	+	.	chrUn_GL343303:1508511-1509077+
chrUn_GL343303	DNAEfinder	.	1508875	1508875	.	+	.	chrUn_GL343303:1508511-1509077+
chrUn_GL343303	DNAEfinder	.	1508882	1508882	.	+	.	chrUn_GL343303:1508511-1509077+
chrUn_GL343303	DNAEfinder	.	1508892	1508892	.	+	.	chrUn_GL343303:1508511-1509077+
chrUn_GL343303	DNAEfinder	.	1508943	1508943	.	+	.	chrUn_GL343303:1508511-1509077+
chrUn_GL343303	DNAEfinder	.	1508944	1508944	.	+	.	chrUn_GL343303:1508511-1509077+
chrUn_GL343303	DNAEfinder	.	1508952	1508952	.	+	.	chrUn_GL343303:1508511-1509077+
chrUn_GL343303	DNAEfinder	.	956999	956999	.	-	.	chrUn_GL343303:956009-959403-
chrUn_GL343303	DNAEfinder	.	956998	956998	.	-	.	chrUn_GL343303:956009-959403-
chrUn_GL343303	DNAEfinder	.	956997	956997	.	-	.	chrUn_GL343303:956009-959403-
chrUn_GL343303	DNAEfinder	.	956996	956996	.	-	.	chrUn_GL343303:956009-959403-
chrUn_GL343303	DNAEfinder	.	956995	956995	.	-	.	chrUn_GL343303:956009-959403-
chrUn_GL343303	DNAEfinder	.	956994	956994	.	-	.	chrUn_GL343303:956009-959403-
chrUn_GL343303	DNAEfinder	.	956993	956993	.	-	.	chrUn_GL343303:956009-959403-
chrUn_GL343303	DNAEfinder	.	956992	956992	.	-	.	chrUn_GL343303:956009-959403-
chrUn_GL343303	DNAEfinder	.	956991	956991	.	-	.	chrUn_GL343303:956009-959403-
chrUn_GL343303	DNAEfinder	.	956990	956990	.	-	.	chrUn_GL343303:956009-959403-
chrUn_GL343310	DNAEfinder	.	338298	338298	.	-	.	chrUn_GL343310:337962-338512-
chrUn_GL343310	DNAEfinder	.	338243	338243	.	-	.	chrUn_GL343310:337962-338512-
chrUn_GL343310	DNAEfinder	.	338228	338228	.	-	.	chrUn_GL343310:337962-338512-
chrUn_GL343310	DNAEfinder	.	338227	338227	.	-	.	chrUn_GL343310:337962-338512-
chrUn_GL343310	DNAEfinder	.	338224	338224	.	-	.	chrUn_GL343310:337962-338512-
chrUn_GL343310	DNAEfinder	.	338223	338223	.	-	.	chrUn_GL343310:337962-338512-
chrUn_GL343310	DNAEfinder	.	338222	338222	.	-	.	chrUn_GL343310:337962-338512-
chrUn_GL343310	DNAEfinder	.	338221	338221	.	-	.	chrUn_GL343310:337962-338512-
chrUn_GL343310	DNAEfinder	.	338220	338220	.	-	.	chrUn_GL343310:337962-338512-
chrUn_GL343311	DNAEfinder	.	686552	686552	.	+	.	chrUn_GL343311:686071-686592+
chrUn_GL343311	DNAEfinder	.	686553	686553	.	+	.	chrUn_GL343311:686071-686592+
chrUn_GL343311	DNAEfinder	.	686554	686554	.	+	.	chrUn_GL343311:686071-686592+
chrUn_GL343311	DNAEfinder	.	686555	686555	.	+	.	chrUn_GL343311:686071-686592+
chrUn_GL343311	DNAEfinder	.	686556	686556	.	+	.	chrUn_GL343311:686071-686592+
chrUn_GL343311	DNAEfinder	.	686557	686557	.	+	.	chrUn_GL343311:686071-686592+
chrUn_GL343311	DNAEfinder	.	686558	686558	.	+	.	chrUn_GL343311:686071-686592+
chrUn_GL343311	DNAEfinder	.	686559	686559	.	+	.	chrUn_GL343311:686071-686592+
chrUn_GL343312	DNAEfinder	.	490170	490170	.	-	.	chrUn_GL343312:489963-490716-
chrUn_GL343312	DNAEfinder	.	490163	490163	.	-	.	chrUn_GL343312:489963-490716-
chrUn_GL343312	DNAEfinder	.	490161	490161	.	-	.	chrUn_GL343312:489963-490716-
chrUn_GL343312	DNAEfinder	.	490159	490159	.	-	.	chrUn_GL343312:489963-490716-
chrUn_GL343312	DNAEfinder	.	490152	490152	.	-	.	chrUn_GL343312:489963-490716-
chrUn_GL343312	DNAEfinder	.	490145	490145	.	-	.	chrUn_GL343312:489963-490716-
chrUn_GL343312	DNAEfinder	.	490135	490135	.	-	.	chrUn_GL343312:489963-490716-
chrUn_GL343312	DNAEfinder	.	490087	490087	.	-	.	chrUn_GL343312:489963-490716-
chrUn_GL343312	DNAEfinder	.	490086	490086	.	-	.	chrUn_GL343312:489963-490716-
chrUn_GL343312	DNAEfinder	.	490078	490078	.	-	.	chrUn_GL343312:489963-490716-
chrUn_GL343312	DNAEfinder	.	490002	490002	.	-	.	chrUn_GL343312:489963-490716-
chrUn_GL343312	DNAEfinder	.	489993	489993	.	-	.	chrUn_GL343312:489963-490716-
chrUn_GL343312	DNAEfinder	.	530888	530888	.	-	.	chrUn_GL343312:530693-531440-
chrUn_GL343312	DNAEfinder	.	530881	530881	.	-	.	chrUn_GL343312:530693-531440-
chrUn_GL343312	DNAEfinder	.	530879	530879	.	-	.	chrUn_GL343312:530693-531440-
chrUn_GL343312	DNAEfinder	.	530877	530877	.	-	.	chrUn_GL343312:530693-531440-
chrUn_GL343312	DNAEfinder	.	530870	530870	.	-	.	chrUn_GL343312:530693-531440-
chrUn_GL343312	DNAEfinder	.	530863	530863	.	-	.	chrUn_GL343312:530693-531440-
chrUn_GL343312	DNAEfinder	.	530853	530853	.	-	.	chrUn_GL343312:530693-531440-
chrUn_GL343312	DNAEfinder	.	530805	530805	.	-	.	chrUn_GL343312:530693-531440-
chrUn_GL343312	DNAEfinder	.	530804	530804	.	-	.	chrUn_GL343312:530693-531440-
chrUn_GL343312	DNAEfinder	.	530796	530796	.	-	.	chrUn_GL343312:530693-531440-
chrUn_GL343312	DNAEfinder	.	530720	530720	.	-	.	chrUn_GL343312:530693-531440-
chrUn_GL343312	DNAEfinder	.	530711	530711	.	-	.	chrUn_GL343312:530693-531440-
chrUn_GL343344	DNAEfinder	.	277730	277730	.	+	.	chrUn_GL343344:276954-277812+
chrUn_GL343344	DNAEfinder	.	277733	277733	.	+	.	chrUn_GL343344:276954-277812+
chrUn_GL343344	DNAEfinder	.	277737	277737	.	+	.	chrUn_GL343344:276954-277812+
chrUn_GL343344	DNAEfinder	.	277741	277741	.	+	.	chrUn_GL343344:276954-277812+
chrUn_GL343344	DNAEfinder	.	277742	277742	.	+	.	chrUn_GL343344:276954-277812+
chrUn_GL343344	DNAEfinder	.	277743	277743	.	+	.	chrUn_GL343344:276954-277812+
chrUn_GL343344	DNAEfinder	.	277744	277744	.	+	.	chrUn_GL343344:276954-277812+
chrUn_GL343344	DNAEfinder	.	277745	277745	.	+	.	chrUn_GL343344:276954-277812+
chrUn_GL343365	DNAEfinder	.	933685	933685	.	+	.	chrUn_GL343365:933547-934392+
chrUn_GL343365	DNAEfinder	.	933686	933686	.	+	.	chrUn_GL343365:933547-934392+
chrUn_GL343365	DNAEfinder	.	933687	933687	.	+	.	chrUn_GL343365:933547-934392+
chrUn_GL343365	DNAEfinder	.	933688	933688	.	+	.	chrUn_GL343365:933547-934392+
chrUn_GL343365	DNAEfinder	.	933689	933689	.	+	.	chrUn_GL343365:933547-934392+
chrUn_GL343365	DNAEfinder	.	933690	933690	.	+	.	chrUn_GL343365:933547-934392+
chrUn_GL343365	DNAEfinder	.	933719	933719	.	+	.	chrUn_GL343365:933547-934392+
chrUn_GL343365	DNAEfinder	.	933734	933734	.	+	.	chrUn_GL343365:933547-934392+
chrUn_GL343374	DNAEfinder	.	649169	649169	.	-	.	chrUn_GL343374:649128-649312-
chrUn_GL343374	DNAEfinder	.	649168	649168	.	-	.	chrUn_GL343374:649128-649312-
chrUn_GL343374	DNAEfinder	.	649167	649167	.	-	.	chrUn_GL343374:649128-649312-
chrUn_GL343374	DNAEfinder	.	649166	649166	.	-	.	chrUn_GL343374:649128-649312-
chrUn_GL343374	DNAEfinder	.	649165	649165	.	-	.	chrUn_GL343374:649128-649312-
chrUn_GL343374	DNAEfinder	.	649164	649164	.	-	.	chrUn_GL343374:649128-649312-
chrUn_GL343374	DNAEfinder	.	649163	649163	.	-	.	chrUn_GL343374:649128-649312-
chrUn_GL343374	DNAEfinder	.	649162	649162	.	-	.	chrUn_GL343374:649128-649312-
chrUn_GL343399	DNAEfinder	.	23839	23839	.	-	.	chrUn_GL343399:23798-25966-
chrUn_GL343399	DNAEfinder	.	23838	23838	.	-	.	chrUn_GL343399:23798-25966-
chrUn_GL343399	DNAEfinder	.	23837	23837	.	-	.	chrUn_GL343399:23798-25966-
chrUn_GL343399	DNAEfinder	.	23836	23836	.	-	.	chrUn_GL343399:23798-25966-
chrUn_GL343399	DNAEfinder	.	23835	23835	.	-	.	chrUn_GL343399:23798-25966-
chrUn_GL343399	DNAEfinder	.	23834	23834	.	-	.	chrUn_GL343399:23798-25966-
chrUn_GL343399	DNAEfinder	.	23833	23833	.	-	.	chrUn_GL343399:23798-25966-
chrUn_GL343399	DNAEfinder	.	23832	23832	.	-	.	chrUn_GL343399:23798-25966-
chrUn_GL343449	DNAEfinder	.	279184	279184	.	+	.	chrUn_GL343449:278744-279282+
chrUn_GL343449	DNAEfinder	.	279185	279185	.	+	.	chrUn_GL343449:278744-279282+
chrUn_GL343449	DNAEfinder	.	279186	279186	.	+	.	chrUn_GL343449:278744-279282+
chrUn_GL343449	DNAEfinder	.	279187	279187	.	+	.	chrUn_GL343449:278744-279282+
chrUn_GL343449	DNAEfinder	.	279188	279188	.	+	.	chrUn_GL343449:278744-279282+
chrUn_GL343449	DNAEfinder	.	279189	279189	.	+	.	chrUn_GL343449:278744-279282+
chrUn_GL343449	DNAEfinder	.	279190	279190	.	+	.	chrUn_GL343449:278744-279282+
chrUn_GL343449	DNAEfinder	.	279191	279191	.	+	.	chrUn_GL343449:278744-279282+
chrUn_GL343474	DNAEfinder	.	369701	369701	.	-	.	chrUn_GL343474:368890-370377-
chrUn_GL343474	DNAEfinder	.	369685	369685	.	-	.	chrUn_GL343474:368890-370377-
chrUn_GL343474	DNAEfinder	.	369684	369684	.	-	.	chrUn_GL343474:368890-370377-
chrUn_GL343474	DNAEfinder	.	369682	369682	.	-	.	chrUn_GL343474:368890-370377-
chrUn_GL343474	DNAEfinder	.	369681	369681	.	-	.	chrUn_GL343474:368890-370377-
chrUn_GL343474	DNAEfinder	.	369680	369680	.	-	.	chrUn_GL343474:368890-370377-
chrUn_GL343474	DNAEfinder	.	369679	369679	.	-	.	chrUn_GL343474:368890-370377-
chrUn_GL343474	DNAEfinder	.	369678	369678	.	-	.	chrUn_GL343474:368890-370377-
chrUn_GL343474	DNAEfinder	.	369677	369677	.	-	.	chrUn_GL343474:368890-370377-
chrUn_GL343474	DNAEfinder	.	369676	369676	.	-	.	chrUn_GL343474:368890-370377-
chrUn_GL343500	DNAEfinder	.	285107	285107	.	+	.	chrUn_GL343500:284906-285381+
chrUn_GL343500	DNAEfinder	.	285108	285108	.	+	.	chrUn_GL343500:284906-285381+
chrUn_GL343500	DNAEfinder	.	285123	285123	.	+	.	chrUn_GL343500:284906-285381+
chrUn_GL343500	DNAEfinder	.	285126	285126	.	+	.	chrUn_GL343500:284906-285381+
chrUn_GL343500	DNAEfinder	.	285128	285128	.	+	.	chrUn_GL343500:284906-285381+
chrUn_GL343500	DNAEfinder	.	285129	285129	.	+	.	chrUn_GL343500:284906-285381+
chrUn_GL343500	DNAEfinder	.	285130	285130	.	+	.	chrUn_GL343500:284906-285381+
chrUn_GL343500	DNAEfinder	.	285131	285131	.	+	.	chrUn_GL343500:284906-285381+
chrUn_GL343551	DNAEfinder	.	12313	12313	.	+	.	chrUn_GL343551:11987-13325+
chrUn_GL343551	DNAEfinder	.	12314	12314	.	+	.	chrUn_GL343551:11987-13325+
chrUn_GL343551	DNAEfinder	.	12315	12315	.	+	.	chrUn_GL343551:11987-13325+
chrUn_GL343551	DNAEfinder	.	12316	12316	.	+	.	chrUn_GL343551:11987-13325+
chrUn_GL343551	DNAEfinder	.	12317	12317	.	+	.	chrUn_GL343551:11987-13325+
chrUn_GL343551	DNAEfinder	.	12318	12318	.	+	.	chrUn_GL343551:11987-13325+
chrUn_GL343551	DNAEfinder	.	12319	12319	.	+	.	chrUn_GL343551:11987-13325+
chrUn_GL343551	DNAEfinder	.	12320	12320	.	+	.	chrUn_GL343551:11987-13325+
chrUn_GL343553	DNAEfinder	.	68448	68448	.	-	.	chrUn_GL343553:67436-68773-
chrUn_GL343553	DNAEfinder	.	68447	68447	.	-	.	chrUn_GL343553:67436-68773-
chrUn_GL343553	DNAEfinder	.	68446	68446	.	-	.	chrUn_GL343553:67436-68773-
chrUn_GL343553	DNAEfinder	.	68445	68445	.	-	.	chrUn_GL343553:67436-68773-
chrUn_GL343553	DNAEfinder	.	68444	68444	.	-	.	chrUn_GL343553:67436-68773-
chrUn_GL343553	DNAEfinder	.	68443	68443	.	-	.	chrUn_GL343553:67436-68773-
chrUn_GL343553	DNAEfinder	.	68442	68442	.	-	.	chrUn_GL343553:67436-68773-
chrUn_GL343553	DNAEfinder	.	68441	68441	.	-	.	chrUn_GL343553:67436-68773-
chrUn_GL343562	DNAEfinder	.	281404	281404	.	+	.	chrUn_GL343562:281257-282567+
chrUn_GL343562	DNAEfinder	.	281453	281453	.	+	.	chrUn_GL343562:281257-282567+
chrUn_GL343562	DNAEfinder	.	281454	281454	.	+	.	chrUn_GL343562:281257-282567+
chrUn_GL343562	DNAEfinder	.	281455	281455	.	+	.	chrUn_GL343562:281257-282567+
chrUn_GL343562	DNAEfinder	.	281456	281456	.	+	.	chrUn_GL343562:281257-282567+
chrUn_GL343562	DNAEfinder	.	281457	281457	.	+	.	chrUn_GL343562:281257-282567+
chrUn_GL343562	DNAEfinder	.	281458	281458	.	+	.	chrUn_GL343562:281257-282567+
chrUn_GL343562	DNAEfinder	.	281460	281460	.	+	.	chrUn_GL343562:281257-282567+
chrUn_GL343572	DNAEfinder	.	105176	105176	.	+	.	chrUn_GL343572:104348-105274+
chrUn_GL343572	DNAEfinder	.	105177	105177	.	+	.	chrUn_GL343572:104348-105274+
chrUn_GL343572	DNAEfinder	.	105178	105178	.	+	.	chrUn_GL343572:104348-105274+
chrUn_GL343572	DNAEfinder	.	105179	105179	.	+	.	chrUn_GL343572:104348-105274+
chrUn_GL343572	DNAEfinder	.	105180	105180	.	+	.	chrUn_GL343572:104348-105274+
chrUn_GL343572	DNAEfinder	.	105181	105181	.	+	.	chrUn_GL343572:104348-105274+
chrUn_GL343572	DNAEfinder	.	105182	105182	.	+	.	chrUn_GL343572:104348-105274+
chrUn_GL343572	DNAEfinder	.	105183	105183	.	+	.	chrUn_GL343572:104348-105274+
chrUn_GL343648	DNAEfinder	.	55979	55979	.	+	.	chrUn_GL343648:54107-56180+
chrUn_GL343648	DNAEfinder	.	55986	55986	.	+	.	chrUn_GL343648:54107-56180+
chrUn_GL343648	DNAEfinder	.	55988	55988	.	+	.	chrUn_GL343648:54107-56180+
chrUn_GL343648	DNAEfinder	.	55990	55990	.	+	.	chrUn_GL343648:54107-56180+
chrUn_GL343648	DNAEfinder	.	55997	55997	.	+	.	chrUn_GL343648:54107-56180+
chrUn_GL343648	DNAEfinder	.	56004	56004	.	+	.	chrUn_GL343648:54107-56180+
chrUn_GL343648	DNAEfinder	.	56014	56014	.	+	.	chrUn_GL343648:54107-56180+
chrUn_GL343648	DNAEfinder	.	56030	56030	.	+	.	chrUn_GL343648:54107-56180+
chrUn_GL343710	DNAEfinder	.	2598	2598	.	-	.	chrUn_GL343710:2379-3037-
chrUn_GL343710	DNAEfinder	.	2591	2591	.	-	.	chrUn_GL343710:2379-3037-
chrUn_GL343710	DNAEfinder	.	2589	2589	.	-	.	chrUn_GL343710:2379-3037-
chrUn_GL343710	DNAEfinder	.	2587	2587	.	-	.	chrUn_GL343710:2379-3037-
chrUn_GL343710	DNAEfinder	.	2580	2580	.	-	.	chrUn_GL343710:2379-3037-
chrUn_GL343710	DNAEfinder	.	2573	2573	.	-	.	chrUn_GL343710:2379-3037-
chrUn_GL343710	DNAEfinder	.	2572	2572	.	-	.	chrUn_GL343710:2379-3037-
chrUn_GL343710	DNAEfinder	.	2563	2563	.	-	.	chrUn_GL343710:2379-3037-
chrUn_GL343710	DNAEfinder	.	2512	2512	.	-	.	chrUn_GL343710:2379-3037-
chrUn_GL343710	DNAEfinder	.	2511	2511	.	-	.	chrUn_GL343710:2379-3037-
chrUn_GL343710	DNAEfinder	.	2503	2503	.	-	.	chrUn_GL343710:2379-3037-
chrUn_GL343731	DNAEfinder	.	156625	156625	.	+	.	chrUn_GL343731:156562-156800+
chrUn_GL343731	DNAEfinder	.	156628	156628	.	+	.	chrUn_GL343731:156562-156800+
chrUn_GL343731	DNAEfinder	.	156632	156632	.	+	.	chrUn_GL343731:156562-156800+
chrUn_GL343731	DNAEfinder	.	156689	156689	.	+	.	chrUn_GL343731:156562-156800+
chrUn_GL343731	DNAEfinder	.	156702	156702	.	+	.	chrUn_GL343731:156562-156800+
chrUn_GL343731	DNAEfinder	.	156703	156703	.	+	.	chrUn_GL343731:156562-156800+
chrUn_GL343731	DNAEfinder	.	156704	156704	.	+	.	chrUn_GL343731:156562-156800+
chrUn_GL343731	DNAEfinder	.	156705	156705	.	+	.	chrUn_GL343731:156562-156800+
chrUn_GL343731	DNAEfinder	.	156706	156706	.	+	.	chrUn_GL343731:156562-156800+
chrUn_GL343948	DNAEfinder	.	96905	96905	.	-	.	chrUn_GL343948:96806-97076-
chrUn_GL343948	DNAEfinder	.	96904	96904	.	-	.	chrUn_GL343948:96806-97076-
chrUn_GL343948	DNAEfinder	.	96903	96903	.	-	.	chrUn_GL343948:96806-97076-
chrUn_GL343948	DNAEfinder	.	96902	96902	.	-	.	chrUn_GL343948:96806-97076-
chrUn_GL343948	DNAEfinder	.	96901	96901	.	-	.	chrUn_GL343948:96806-97076-
chrUn_GL343948	DNAEfinder	.	96900	96900	.	-	.	chrUn_GL343948:96806-97076-
chrUn_GL343948	DNAEfinder	.	96899	96899	.	-	.	chrUn_GL343948:96806-97076-
chrUn_GL343948	DNAEfinder	.	96898	96898	.	-	.	chrUn_GL343948:96806-97076-
chrUn_GL344098	DNAEfinder	.	56072	56072	.	+	.	chrUn_GL344098:55618-56112+
chrUn_GL344098	DNAEfinder	.	56073	56073	.	+	.	chrUn_GL344098:55618-56112+
chrUn_GL344098	DNAEfinder	.	56074	56074	.	+	.	chrUn_GL344098:55618-56112+
chrUn_GL344098	DNAEfinder	.	56075	56075	.	+	.	chrUn_GL344098:55618-56112+
chrUn_GL344098	DNAEfinder	.	56076	56076	.	+	.	chrUn_GL344098:55618-56112+
chrUn_GL344098	DNAEfinder	.	56077	56077	.	+	.	chrUn_GL344098:55618-56112+
chrUn_GL344098	DNAEfinder	.	56078	56078	.	+	.	chrUn_GL344098:55618-56112+
chrUn_GL344098	DNAEfinder	.	56079	56079	.	+	.	chrUn_GL344098:55618-56112+
chrUn_GL344351	DNAEfinder	.	19460	19460	.	+	.	chrUn_GL344351:19051-19499+
chrUn_GL344351	DNAEfinder	.	19461	19461	.	+	.	chrUn_GL344351:19051-19499+
chrUn_GL344351	DNAEfinder	.	19462	19462	.	+	.	chrUn_GL344351:19051-19499+
chrUn_GL344351	DNAEfinder	.	19463	19463	.	+	.	chrUn_GL344351:19051-19499+
chrUn_GL344351	DNAEfinder	.	19464	19464	.	+	.	chrUn_GL344351:19051-19499+
chrUn_GL344351	DNAEfinder	.	19465	19465	.	+	.	chrUn_GL344351:19051-19499+
chrUn_GL344351	DNAEfinder	.	19466	19466	.	+	.	chrUn_GL344351:19051-19499+
chrUn_GL344351	DNAEfinder	.	19488	19488	.	+	.	chrUn_GL344351:19051-19499+
chrUn_GL344356	DNAEfinder	.	12775	12775	.	-	.	chrUn_GL344356:12559-13275-
chrUn_GL344356	DNAEfinder	.	12768	12768	.	-	.	chrUn_GL344356:12559-13275-
chrUn_GL344356	DNAEfinder	.	12766	12766	.	-	.	chrUn_GL344356:12559-13275-
chrUn_GL344356	DNAEfinder	.	12764	12764	.	-	.	chrUn_GL344356:12559-13275-
chrUn_GL344356	DNAEfinder	.	12757	12757	.	-	.	chrUn_GL344356:12559-13275-
chrUn_GL344356	DNAEfinder	.	12752	12752	.	-	.	chrUn_GL344356:12559-13275-
chrUn_GL344356	DNAEfinder	.	12750	12750	.	-	.	chrUn_GL344356:12559-13275-
chrUn_GL344356	DNAEfinder	.	12740	12740	.	-	.	chrUn_GL344356:12559-13275-
chrUn_GL344356	DNAEfinder	.	12689	12689	.	-	.	chrUn_GL344356:12559-13275-
chrUn_GL344356	DNAEfinder	.	12688	12688	.	-	.	chrUn_GL344356:12559-13275-
chrUn_GL344686	DNAEfinder	.	12900	12900	.	+	.	chrUn_GL344686:12403-14069+
chrUn_GL344686	DNAEfinder	.	12902	12902	.	+	.	chrUn_GL344686:12403-14069+
chrUn_GL344686	DNAEfinder	.	12903	12903	.	+	.	chrUn_GL344686:12403-14069+
chrUn_GL344686	DNAEfinder	.	12904	12904	.	+	.	chrUn_GL344686:12403-14069+
chrUn_GL344686	DNAEfinder	.	12905	12905	.	+	.	chrUn_GL344686:12403-14069+
chrUn_GL344686	DNAEfinder	.	12906	12906	.	+	.	chrUn_GL344686:12403-14069+
chrUn_GL344686	DNAEfinder	.	12907	12907	.	+	.	chrUn_GL344686:12403-14069+
chrUn_GL344686	DNAEfinder	.	12908	12908	.	+	.	chrUn_GL344686:12403-14069+
chrUn_GL344686	DNAEfinder	.	12909	12909	.	+	.	chrUn_GL344686:12403-14069+
chrUn_GL344917	DNAEfinder	.	10893	10893	.	-	.	chrUn_GL344917:10677-10970-
chrUn_GL344917	DNAEfinder	.	10886	10886	.	-	.	chrUn_GL344917:10677-10970-
chrUn_GL344917	DNAEfinder	.	10884	10884	.	-	.	chrUn_GL344917:10677-10970-
chrUn_GL344917	DNAEfinder	.	10882	10882	.	-	.	chrUn_GL344917:10677-10970-
chrUn_GL344917	DNAEfinder	.	10875	10875	.	-	.	chrUn_GL344917:10677-10970-
chrUn_GL344917	DNAEfinder	.	10870	10870	.	-	.	chrUn_GL344917:10677-10970-
chrUn_GL344917	DNAEfinder	.	10868	10868	.	-	.	chrUn_GL344917:10677-10970-
chrUn_GL344917	DNAEfinder	.	10858	10858	.	-	.	chrUn_GL344917:10677-10970-
chrUn_GL344917	DNAEfinder	.	10809	10809	.	-	.	chrUn_GL344917:10677-10970-
chrUn_GL344917	DNAEfinder	.	10808	10808	.	-	.	chrUn_GL344917:10677-10970-
chrUn_GL344917	DNAEfinder	.	10800	10800	.	-	.	chrUn_GL344917:10677-10970-
chrUn_GL344917	DNAEfinder	.	10747	10747	.	-	.	chrUn_GL344917:10677-10970-
chrUn_GL344917	DNAEfinder	.	10715	10715	.	-	.	chrUn_GL344917:10677-10970-
chrUn_GL345049	DNAEfinder	.	2026	2026	.	-	.	chrUn_GL345049:1927-2896-
chrUn_GL345049	DNAEfinder	.	2025	2025	.	-	.	chrUn_GL345049:1927-2896-
chrUn_GL345049	DNAEfinder	.	2024	2024	.	-	.	chrUn_GL345049:1927-2896-
chrUn_GL345049	DNAEfinder	.	2023	2023	.	-	.	chrUn_GL345049:1927-2896-
chrUn_GL345049	DNAEfinder	.	2022	2022	.	-	.	chrUn_GL345049:1927-2896-
chrUn_GL345049	DNAEfinder	.	2021	2021	.	-	.	chrUn_GL345049:1927-2896-
chrUn_GL345049	DNAEfinder	.	2020	2020	.	-	.	chrUn_GL345049:1927-2896-
chrUn_GL345049	DNAEfinder	.	2019	2019	.	-	.	chrUn_GL345049:1927-2896-
track name="Edited Sites (A) anoCar2 Lizard LINE L2 1e-8 8" color=255,0,0 visibility=1
chr1	DNAEfinder	.	10382915	10382915	.	-	.	chr1:10382403-10383346-
chr1	DNAEfinder	.	10382910	10382910	.	-	.	chr1:10382403-10383346-
chr1	DNAEfinder	.	10382906	10382906	.	-	.	chr1:10382403-10383346-
chr1	DNAEfinder	.	10382903	10382903	.	-	.	chr1:10382403-10383346-
chr1	DNAEfinder	.	10382902	10382902	.	-	.	chr1:10382403-10383346-
chr1	DNAEfinder	.	10382901	10382901	.	-	.	chr1:10382403-10383346-
chr1	DNAEfinder	.	10382900	10382900	.	-	.	chr1:10382403-10383346-
chr1	DNAEfinder	.	10382899	10382899	.	-	.	chr1:10382403-10383346-
chr1	DNAEfinder	.	11555148	11555148	.	-	.	chr1:11555101-11555283-
chr1	DNAEfinder	.	11555145	11555145	.	-	.	chr1:11555101-11555283-
chr1	DNAEfinder	.	11555142	11555142	.	-	.	chr1:11555101-11555283-
chr1	DNAEfinder	.	11555139	11555139	.	-	.	chr1:11555101-11555283-
chr1	DNAEfinder	.	11555136	11555136	.	-	.	chr1:11555101-11555283-
chr1	DNAEfinder	.	11555133	11555133	.	-	.	chr1:11555101-11555283-
chr1	DNAEfinder	.	11555130	11555130	.	-	.	chr1:11555101-11555283-
chr1	DNAEfinder	.	11555127	11555127	.	-	.	chr1:11555101-11555283-
chr1	DNAEfinder	.	11555124	11555124	.	-	.	chr1:11555101-11555283-
chr1	DNAEfinder	.	157848403	157848403	.	+	.	chr1:157847358-157850270+
chr1	DNAEfinder	.	157848407	157848407	.	+	.	chr1:157847358-157850270+
chr1	DNAEfinder	.	157848408	157848408	.	+	.	chr1:157847358-157850270+
chr1	DNAEfinder	.	157848412	157848412	.	+	.	chr1:157847358-157850270+
chr1	DNAEfinder	.	157848417	157848417	.	+	.	chr1:157847358-157850270+
chr1	DNAEfinder	.	157848421	157848421	.	+	.	chr1:157847358-157850270+
chr1	DNAEfinder	.	157848429	157848429	.	+	.	chr1:157847358-157850270+
chr1	DNAEfinder	.	157848431	157848431	.	+	.	chr1:157847358-157850270+
chr1	DNAEfinder	.	157848432	157848432	.	+	.	chr1:157847358-157850270+
chr1	DNAEfinder	.	194329397	194329397	.	+	.	chr1:194329152-194329492+
chr1	DNAEfinder	.	194329452	194329452	.	+	.	chr1:194329152-194329492+
chr1	DNAEfinder	.	194329455	194329455	.	+	.	chr1:194329152-194329492+
chr1	DNAEfinder	.	194329458	194329458	.	+	.	chr1:194329152-194329492+
chr1	DNAEfinder	.	194329461	194329461	.	+	.	chr1:194329152-194329492+
chr1	DNAEfinder	.	194329464	194329464	.	+	.	chr1:194329152-194329492+
chr1	DNAEfinder	.	194329467	194329467	.	+	.	chr1:194329152-194329492+
chr1	DNAEfinder	.	194329470	194329470	.	+	.	chr1:194329152-194329492+
chr1	DNAEfinder	.	194329473	194329473	.	+	.	chr1:194329152-194329492+
chr1	DNAEfinder	.	194329476	194329476	.	+	.	chr1:194329152-194329492+
chr1	DNAEfinder	.	214952714	214952714	.	+	.	chr1:214952667-214952816+
chr1	DNAEfinder	.	214952716	214952716	.	+	.	chr1:214952667-214952816+
chr1	DNAEfinder	.	214952737	214952737	.	+	.	chr1:214952667-214952816+
chr1	DNAEfinder	.	214952740	214952740	.	+	.	chr1:214952667-214952816+
chr1	DNAEfinder	.	214952754	214952754	.	+	.	chr1:214952667-214952816+
chr1	DNAEfinder	.	214952778	214952778	.	+	.	chr1:214952667-214952816+
chr1	DNAEfinder	.	214952799	214952799	.	+	.	chr1:214952667-214952816+
chr1	DNAEfinder	.	214952800	214952800	.	+	.	chr1:214952667-214952816+
chr1	DNAEfinder	.	26213309	26213309	.	+	.	chr1:26212955-26213350+
chr1	DNAEfinder	.	26213312	26213312	.	+	.	chr1:26212955-26213350+
chr1	DNAEfinder	.	26213315	26213315	.	+	.	chr1:26212955-26213350+
chr1	DNAEfinder	.	26213318	26213318	.	+	.	chr1:26212955-26213350+
chr1	DNAEfinder	.	26213321	26213321	.	+	.	chr1:26212955-26213350+
chr1	DNAEfinder	.	26213324	26213324	.	+	.	chr1:26212955-26213350+
chr1	DNAEfinder	.	26213327	26213327	.	+	.	chr1:26212955-26213350+
chr1	DNAEfinder	.	26213330	26213330	.	+	.	chr1:26212955-26213350+
chr1	DNAEfinder	.	26213333	26213333	.	+	.	chr1:26212955-26213350+
chr2	DNAEfinder	.	20777362	20777362	.	+	.	chr2:20777350-20777768+
chr2	DNAEfinder	.	20777397	20777397	.	+	.	chr2:20777350-20777768+
chr2	DNAEfinder	.	20777423	20777423	.	+	.	chr2:20777350-20777768+
chr2	DNAEfinder	.	20777477	20777477	.	+	.	chr2:20777350-20777768+
chr2	DNAEfinder	.	20777499	20777499	.	+	.	chr2:20777350-20777768+
chr2	DNAEfinder	.	20777560	20777560	.	+	.	chr2:20777350-20777768+
chr2	DNAEfinder	.	20777636	20777636	.	+	.	chr2:20777350-20777768+
chr2	DNAEfinder	.	20777671	20777671	.	+	.	chr2:20777350-20777768+
chr2	DNAEfinder	.	20777697	20777697	.	+	.	chr2:20777350-20777768+
chr2	DNAEfinder	.	39114456	39114456	.	+	.	chr2:39114409-39115149+
chr2	DNAEfinder	.	39114460	39114460	.	+	.	chr2:39114409-39115149+
chr2	DNAEfinder	.	39114470	39114470	.	+	.	chr2:39114409-39115149+
chr2	DNAEfinder	.	39114473	39114473	.	+	.	chr2:39114409-39115149+
chr2	DNAEfinder	.	39114483	39114483	.	+	.	chr2:39114409-39115149+
chr2	DNAEfinder	.	39114484	39114484	.	+	.	chr2:39114409-39115149+
chr2	DNAEfinder	.	39114491	39114491	.	+	.	chr2:39114409-39115149+
chr2	DNAEfinder	.	39114497	39114497	.	+	.	chr2:39114409-39115149+
chr2	DNAEfinder	.	39114498	39114498	.	+	.	chr2:39114409-39115149+
chr2	DNAEfinder	.	39114499	39114499	.	+	.	chr2:39114409-39115149+
chr2	DNAEfinder	.	39114507	39114507	.	+	.	chr2:39114409-39115149+
chr3	DNAEfinder	.	116777378	116777378	.	-	.	chr3:116777329-116777960-
chr3	DNAEfinder	.	116777375	116777375	.	-	.	chr3:116777329-116777960-
chr3	DNAEfinder	.	116777372	116777372	.	-	.	chr3:116777329-116777960-
chr3	DNAEfinder	.	116777369	116777369	.	-	.	chr3:116777329-116777960-
chr3	DNAEfinder	.	116777366	116777366	.	-	.	chr3:116777329-116777960-
chr3	DNAEfinder	.	116777363	116777363	.	-	.	chr3:116777329-116777960-
chr3	DNAEfinder	.	116777360	116777360	.	-	.	chr3:116777329-116777960-
chr3	DNAEfinder	.	116777357	116777357	.	-	.	chr3:116777329-116777960-
chr3	DNAEfinder	.	116777354	116777354	.	-	.	chr3:116777329-116777960-
chr3	DNAEfinder	.	116777351	116777351	.	-	.	chr3:116777329-116777960-
chr3	DNAEfinder	.	116777348	116777348	.	-	.	chr3:116777329-116777960-
chr3	DNAEfinder	.	116777345	116777345	.	-	.	chr3:116777329-116777960-
chr3	DNAEfinder	.	140061297	140061297	.	-	.	chr3:140061245-140061670-
chr3	DNAEfinder	.	140061294	140061294	.	-	.	chr3:140061245-140061670-
chr3	DNAEfinder	.	140061291	140061291	.	-	.	chr3:140061245-140061670-
chr3	DNAEfinder	.	140061288	140061288	.	-	.	chr3:140061245-140061670-
chr3	DNAEfinder	.	140061285	140061285	.	-	.	chr3:140061245-140061670-
chr3	DNAEfinder	.	140061282	140061282	.	-	.	chr3:140061245-140061670-
chr3	DNAEfinder	.	140061279	140061279	.	-	.	chr3:140061245-140061670-
chr3	DNAEfinder	.	140061276	140061276	.	-	.	chr3:140061245-140061670-
chr3	DNAEfinder	.	140061273	140061273	.	-	.	chr3:140061245-140061670-
chr3	DNAEfinder	.	140061270	140061270	.	-	.	chr3:140061245-140061670-
chr3	DNAEfinder	.	140061267	140061267	.	-	.	chr3:140061245-140061670-
chr3	DNAEfinder	.	140061264	140061264	.	-	.	chr3:140061245-140061670-
chr3	DNAEfinder	.	140061261	140061261	.	-	.	chr3:140061245-140061670-
chr3	DNAEfinder	.	152938938	152938938	.	+	.	chr3:152937572-152939269+
chr3	DNAEfinder	.	152938949	152938949	.	+	.	chr3:152937572-152939269+
chr3	DNAEfinder	.	152938950	152938950	.	+	.	chr3:152937572-152939269+
chr3	DNAEfinder	.	152938973	152938973	.	+	.	chr3:152937572-152939269+
chr3	DNAEfinder	.	152938978	152938978	.	+	.	chr3:152937572-152939269+
chr3	DNAEfinder	.	152938994	152938994	.	+	.	chr3:152937572-152939269+
chr3	DNAEfinder	.	152939011	152939011	.	+	.	chr3:152937572-152939269+
chr3	DNAEfinder	.	152939013	152939013	.	+	.	chr3:152937572-152939269+
chr3	DNAEfinder	.	152939014	152939014	.	+	.	chr3:152937572-152939269+
chr3	DNAEfinder	.	152939021	152939021	.	+	.	chr3:152937572-152939269+
chr3	DNAEfinder	.	152939022	152939022	.	+	.	chr3:152937572-152939269+
chr3	DNAEfinder	.	154951239	154951239	.	+	.	chr3:154949715-154951570+
chr3	DNAEfinder	.	154951250	154951250	.	+	.	chr3:154949715-154951570+
chr3	DNAEfinder	.	154951251	154951251	.	+	.	chr3:154949715-154951570+
chr3	DNAEfinder	.	154951274	154951274	.	+	.	chr3:154949715-154951570+
chr3	DNAEfinder	.	154951279	154951279	.	+	.	chr3:154949715-154951570+
chr3	DNAEfinder	.	154951295	154951295	.	+	.	chr3:154949715-154951570+
chr3	DNAEfinder	.	154951312	154951312	.	+	.	chr3:154949715-154951570+
chr3	DNAEfinder	.	154951314	154951314	.	+	.	chr3:154949715-154951570+
chr3	DNAEfinder	.	154951315	154951315	.	+	.	chr3:154949715-154951570+
chr3	DNAEfinder	.	154951322	154951322	.	+	.	chr3:154949715-154951570+
chr3	DNAEfinder	.	154951323	154951323	.	+	.	chr3:154949715-154951570+
chr3	DNAEfinder	.	157226270	157226270	.	+	.	chr3:157225150-157226585+
chr3	DNAEfinder	.	157226281	157226281	.	+	.	chr3:157225150-157226585+
chr3	DNAEfinder	.	157226282	157226282	.	+	.	chr3:157225150-157226585+
chr3	DNAEfinder	.	157226305	157226305	.	+	.	chr3:157225150-157226585+
chr3	DNAEfinder	.	157226310	157226310	.	+	.	chr3:157225150-157226585+
chr3	DNAEfinder	.	157226326	157226326	.	+	.	chr3:157225150-157226585+
chr3	DNAEfinder	.	157226343	157226343	.	+	.	chr3:157225150-157226585+
chr3	DNAEfinder	.	157226345	157226345	.	+	.	chr3:157225150-157226585+
chr3	DNAEfinder	.	157226346	157226346	.	+	.	chr3:157225150-157226585+
chr3	DNAEfinder	.	164006995	164006995	.	+	.	chr3:164006779-164007440+
chr3	DNAEfinder	.	164006999	164006999	.	+	.	chr3:164006779-164007440+
chr3	DNAEfinder	.	164007004	164007004	.	+	.	chr3:164006779-164007440+
chr3	DNAEfinder	.	164007009	164007009	.	+	.	chr3:164006779-164007440+
chr3	DNAEfinder	.	164007013	164007013	.	+	.	chr3:164006779-164007440+
chr3	DNAEfinder	.	164007016	164007016	.	+	.	chr3:164006779-164007440+
chr3	DNAEfinder	.	164007019	164007019	.	+	.	chr3:164006779-164007440+
chr3	DNAEfinder	.	164007021	164007021	.	+	.	chr3:164006779-164007440+
chr3	DNAEfinder	.	164007024	164007024	.	+	.	chr3:164006779-164007440+
chr3	DNAEfinder	.	166515837	166515837	.	+	.	chr3:166514504-166516356+
chr3	DNAEfinder	.	166515842	166515842	.	+	.	chr3:166514504-166516356+
chr3	DNAEfinder	.	166515858	166515858	.	+	.	chr3:166514504-166516356+
chr3	DNAEfinder	.	166515875	166515875	.	+	.	chr3:166514504-166516356+
chr3	DNAEfinder	.	166515877	166515877	.	+	.	chr3:166514504-166516356+
chr3	DNAEfinder	.	166515878	166515878	.	+	.	chr3:166514504-166516356+
chr3	DNAEfinder	.	166515885	166515885	.	+	.	chr3:166514504-166516356+
chr3	DNAEfinder	.	166515886	166515886	.	+	.	chr3:166514504-166516356+
chr3	DNAEfinder	.	177404460	177404460	.	-	.	chr3:177403905-177405032-
chr3	DNAEfinder	.	177404449	177404449	.	-	.	chr3:177403905-177405032-
chr3	DNAEfinder	.	177404448	177404448	.	-	.	chr3:177403905-177405032-
chr3	DNAEfinder	.	177404425	177404425	.	-	.	chr3:177403905-177405032-
chr3	DNAEfinder	.	177404420	177404420	.	-	.	chr3:177403905-177405032-
chr3	DNAEfinder	.	177404404	177404404	.	-	.	chr3:177403905-177405032-
chr3	DNAEfinder	.	177404387	177404387	.	-	.	chr3:177403905-177405032-
chr3	DNAEfinder	.	177404385	177404385	.	-	.	chr3:177403905-177405032-
chr3	DNAEfinder	.	177404384	177404384	.	-	.	chr3:177403905-177405032-
chr3	DNAEfinder	.	177404377	177404377	.	-	.	chr3:177403905-177405032-
chr3	DNAEfinder	.	177404376	177404376	.	-	.	chr3:177403905-177405032-
chr3	DNAEfinder	.	177404373	177404373	.	-	.	chr3:177403905-177405032-
chr3	DNAEfinder	.	186018159	186018159	.	-	.	chr3:186018065-186018211-
chr3	DNAEfinder	.	186018110	186018110	.	-	.	chr3:186018065-186018211-
chr3	DNAEfinder	.	186018107	186018107	.	-	.	chr3:186018065-186018211-
chr3	DNAEfinder	.	186018104	186018104	.	-	.	chr3:186018065-186018211-
chr3	DNAEfinder	.	186018101	186018101	.	-	.	chr3:186018065-186018211-
chr3	DNAEfinder	.	186018098	186018098	.	-	.	chr3:186018065-186018211-
chr3	DNAEfinder	.	186018095	186018095	.	-	.	chr3:186018065-186018211-
chr3	DNAEfinder	.	186018092	186018092	.	-	.	chr3:186018065-186018211-
chr3	DNAEfinder	.	186018089	186018089	.	-	.	chr3:186018065-186018211-
chr3	DNAEfinder	.	186295737	186295737	.	+	.	chr3:186295607-186296290+
chr3	DNAEfinder	.	186295748	186295748	.	+	.	chr3:186295607-186296290+
chr3	DNAEfinder	.	186295749	186295749	.	+	.	chr3:186295607-186296290+
chr3	DNAEfinder	.	186295772	186295772	.	+	.	chr3:186295607-186296290+
chr3	DNAEfinder	.	186295777	186295777	.	+	.	chr3:186295607-186296290+
chr3	DNAEfinder	.	186295793	186295793	.	+	.	chr3:186295607-186296290+
chr3	DNAEfinder	.	186295810	186295810	.	+	.	chr3:186295607-186296290+
chr3	DNAEfinder	.	186295812	186295812	.	+	.	chr3:186295607-186296290+
chr3	DNAEfinder	.	186295813	186295813	.	+	.	chr3:186295607-186296290+
chr3	DNAEfinder	.	186295820	186295820	.	+	.	chr3:186295607-186296290+
chr3	DNAEfinder	.	186295821	186295821	.	+	.	chr3:186295607-186296290+
chr3	DNAEfinder	.	187113854	187113854	.	+	.	chr3:187112898-187114150+
chr3	DNAEfinder	.	187113859	187113859	.	+	.	chr3:187112898-187114150+
chr3	DNAEfinder	.	187113862	187113862	.	+	.	chr3:187112898-187114150+
chr3	DNAEfinder	.	187113875	187113875	.	+	.	chr3:187112898-187114150+
chr3	DNAEfinder	.	187113892	187113892	.	+	.	chr3:187112898-187114150+
chr3	DNAEfinder	.	187113894	187113894	.	+	.	chr3:187112898-187114150+
chr3	DNAEfinder	.	187113895	187113895	.	+	.	chr3:187112898-187114150+
chr3	DNAEfinder	.	187113902	187113902	.	+	.	chr3:187112898-187114150+
chr3	DNAEfinder	.	187113903	187113903	.	+	.	chr3:187112898-187114150+
chr3	DNAEfinder	.	196484981	196484981	.	-	.	chr3:196484684-196485598-
chr3	DNAEfinder	.	196484976	196484976	.	-	.	chr3:196484684-196485598-
chr3	DNAEfinder	.	196484960	196484960	.	-	.	chr3:196484684-196485598-
chr3	DNAEfinder	.	196484943	196484943	.	-	.	chr3:196484684-196485598-
chr3	DNAEfinder	.	196484941	196484941	.	-	.	chr3:196484684-196485598-
chr3	DNAEfinder	.	196484940	196484940	.	-	.	chr3:196484684-196485598-
chr3	DNAEfinder	.	196484933	196484933	.	-	.	chr3:196484684-196485598-
chr3	DNAEfinder	.	196484932	196484932	.	-	.	chr3:196484684-196485598-
chr4	DNAEfinder	.	103422250	103422250	.	-	.	chr4:103421713-103424673-
chr4	DNAEfinder	.	103422245	103422245	.	-	.	chr4:103421713-103424673-
chr4	DNAEfinder	.	103422229	103422229	.	-	.	chr4:103421713-103424673-
chr4	DNAEfinder	.	103422212	103422212	.	-	.	chr4:103421713-103424673-
chr4	DNAEfinder	.	103422210	103422210	.	-	.	chr4:103421713-103424673-
chr4	DNAEfinder	.	103422209	103422209	.	-	.	chr4:103421713-103424673-
chr4	DNAEfinder	.	103422202	103422202	.	-	.	chr4:103421713-103424673-
chr4	DNAEfinder	.	103422201	103422201	.	-	.	chr4:103421713-103424673-
chr4	DNAEfinder	.	10425265	10425265	.	+	.	chr4:10424254-10425661+
chr4	DNAEfinder	.	10425266	10425266	.	+	.	chr4:10424254-10425661+
chr4	DNAEfinder	.	10425275	10425275	.	+	.	chr4:10424254-10425661+
chr4	DNAEfinder	.	10425299	10425299	.	+	.	chr4:10424254-10425661+
chr4	DNAEfinder	.	10425302	10425302	.	+	.	chr4:10424254-10425661+
chr4	DNAEfinder	.	10425303	10425303	.	+	.	chr4:10424254-10425661+
chr4	DNAEfinder	.	10425311	10425311	.	+	.	chr4:10424254-10425661+
chr4	DNAEfinder	.	10425318	10425318	.	+	.	chr4:10424254-10425661+
chr4	DNAEfinder	.	10425330	10425330	.	+	.	chr4:10424254-10425661+
chr4	DNAEfinder	.	10425341	10425341	.	+	.	chr4:10424254-10425661+
chr4	DNAEfinder	.	10425342	10425342	.	+	.	chr4:10424254-10425661+
chr4	DNAEfinder	.	10425365	10425365	.	+	.	chr4:10424254-10425661+
chr4	DNAEfinder	.	10425370	10425370	.	+	.	chr4:10424254-10425661+
chr4	DNAEfinder	.	10425386	10425386	.	+	.	chr4:10424254-10425661+
chr4	DNAEfinder	.	10425403	10425403	.	+	.	chr4:10424254-10425661+
chr4	DNAEfinder	.	10425405	10425405	.	+	.	chr4:10424254-10425661+
chr4	DNAEfinder	.	10425406	10425406	.	+	.	chr4:10424254-10425661+
chr4	DNAEfinder	.	10425413	10425413	.	+	.	chr4:10424254-10425661+
chr4	DNAEfinder	.	10425414	10425414	.	+	.	chr4:10424254-10425661+
chr4	DNAEfinder	.	105218097	105218097	.	+	.	chr4:105217202-105218393+
chr4	DNAEfinder	.	105218102	105218102	.	+	.	chr4:105217202-105218393+
chr4	DNAEfinder	.	105218118	105218118	.	+	.	chr4:105217202-105218393+
chr4	DNAEfinder	.	105218135	105218135	.	+	.	chr4:105217202-105218393+
chr4	DNAEfinder	.	105218137	105218137	.	+	.	chr4:105217202-105218393+
chr4	DNAEfinder	.	105218138	105218138	.	+	.	chr4:105217202-105218393+
chr4	DNAEfinder	.	105218145	105218145	.	+	.	chr4:105217202-105218393+
chr4	DNAEfinder	.	105218146	105218146	.	+	.	chr4:105217202-105218393+
chr4	DNAEfinder	.	105326513	105326513	.	-	.	chr4:105326412-105326557-
chr4	DNAEfinder	.	105326511	105326511	.	-	.	chr4:105326412-105326557-
chr4	DNAEfinder	.	105326491	105326491	.	-	.	chr4:105326412-105326557-
chr4	DNAEfinder	.	105326488	105326488	.	-	.	chr4:105326412-105326557-
chr4	DNAEfinder	.	105326474	105326474	.	-	.	chr4:105326412-105326557-
chr4	DNAEfinder	.	105326436	105326436	.	-	.	chr4:105326412-105326557-
chr4	DNAEfinder	.	105326429	105326429	.	-	.	chr4:105326412-105326557-
chr4	DNAEfinder	.	105326426	105326426	.	-	.	chr4:105326412-105326557-
chr4	DNAEfinder	.	111270626	111270626	.	+	.	chr4:111268380-111270983+
chr4	DNAEfinder	.	111270637	111270637	.	+	.	chr4:111268380-111270983+
chr4	DNAEfinder	.	111270638	111270638	.	+	.	chr4:111268380-111270983+
chr4	DNAEfinder	.	111270661	111270661	.	+	.	chr4:111268380-111270983+
chr4	DNAEfinder	.	111270666	111270666	.	+	.	chr4:111268380-111270983+
chr4	DNAEfinder	.	111270682	111270682	.	+	.	chr4:111268380-111270983+
chr4	DNAEfinder	.	111270699	111270699	.	+	.	chr4:111268380-111270983+
chr4	DNAEfinder	.	111270701	111270701	.	+	.	chr4:111268380-111270983+
chr4	DNAEfinder	.	111270702	111270702	.	+	.	chr4:111268380-111270983+
chr4	DNAEfinder	.	111270709	111270709	.	+	.	chr4:111268380-111270983+
chr4	DNAEfinder	.	111270710	111270710	.	+	.	chr4:111268380-111270983+
chr4	DNAEfinder	.	116799266	116799266	.	+	.	chr4:116798328-116799826+
chr4	DNAEfinder	.	116799277	116799277	.	+	.	chr4:116798328-116799826+
chr4	DNAEfinder	.	116799278	116799278	.	+	.	chr4:116798328-116799826+
chr4	DNAEfinder	.	116799301	116799301	.	+	.	chr4:116798328-116799826+
chr4	DNAEfinder	.	116799306	116799306	.	+	.	chr4:116798328-116799826+
chr4	DNAEfinder	.	116799322	116799322	.	+	.	chr4:116798328-116799826+
chr4	DNAEfinder	.	116799339	116799339	.	+	.	chr4:116798328-116799826+
chr4	DNAEfinder	.	116799341	116799341	.	+	.	chr4:116798328-116799826+
chr4	DNAEfinder	.	116799342	116799342	.	+	.	chr4:116798328-116799826+
chr4	DNAEfinder	.	116799349	116799349	.	+	.	chr4:116798328-116799826+
chr4	DNAEfinder	.	116799350	116799350	.	+	.	chr4:116798328-116799826+
chr4	DNAEfinder	.	119616510	119616510	.	+	.	chr4:119616001-119617064+
chr4	DNAEfinder	.	119616521	119616521	.	+	.	chr4:119616001-119617064+
chr4	DNAEfinder	.	119616522	119616522	.	+	.	chr4:119616001-119617064+
chr4	DNAEfinder	.	119616545	119616545	.	+	.	chr4:119616001-119617064+
chr4	DNAEfinder	.	119616550	119616550	.	+	.	chr4:119616001-119617064+
chr4	DNAEfinder	.	119616566	119616566	.	+	.	chr4:119616001-119617064+
chr4	DNAEfinder	.	119616583	119616583	.	+	.	chr4:119616001-119617064+
chr4	DNAEfinder	.	119616585	119616585	.	+	.	chr4:119616001-119617064+
chr4	DNAEfinder	.	119616586	119616586	.	+	.	chr4:119616001-119617064+
chr4	DNAEfinder	.	119616593	119616593	.	+	.	chr4:119616001-119617064+
chr4	DNAEfinder	.	119616594	119616594	.	+	.	chr4:119616001-119617064+
chr4	DNAEfinder	.	119963750	119963750	.	+	.	chr4:119963063-119964070+
chr4	DNAEfinder	.	119963751	119963751	.	+	.	chr4:119963063-119964070+
chr4	DNAEfinder	.	119963774	119963774	.	+	.	chr4:119963063-119964070+
chr4	DNAEfinder	.	119963779	119963779	.	+	.	chr4:119963063-119964070+
chr4	DNAEfinder	.	119963782	119963782	.	+	.	chr4:119963063-119964070+
chr4	DNAEfinder	.	119963795	119963795	.	+	.	chr4:119963063-119964070+
chr4	DNAEfinder	.	119963812	119963812	.	+	.	chr4:119963063-119964070+
chr4	DNAEfinder	.	119963814	119963814	.	+	.	chr4:119963063-119964070+
chr4	DNAEfinder	.	119963815	119963815	.	+	.	chr4:119963063-119964070+
chr4	DNAEfinder	.	119963822	119963822	.	+	.	chr4:119963063-119964070+
chr4	DNAEfinder	.	119963823	119963823	.	+	.	chr4:119963063-119964070+
chr4	DNAEfinder	.	129376170	129376170	.	-	.	chr4:129375586-129376327-
chr4	DNAEfinder	.	129376159	129376159	.	-	.	chr4:129375586-129376327-
chr4	DNAEfinder	.	129376158	129376158	.	-	.	chr4:129375586-129376327-
chr4	DNAEfinder	.	129376135	129376135	.	-	.	chr4:129375586-129376327-
chr4	DNAEfinder	.	129376130	129376130	.	-	.	chr4:129375586-129376327-
chr4	DNAEfinder	.	129376114	129376114	.	-	.	chr4:129375586-129376327-
chr4	DNAEfinder	.	129376097	129376097	.	-	.	chr4:129375586-129376327-
chr4	DNAEfinder	.	129376095	129376095	.	-	.	chr4:129375586-129376327-
chr4	DNAEfinder	.	129376094	129376094	.	-	.	chr4:129375586-129376327-
chr4	DNAEfinder	.	129376087	129376087	.	-	.	chr4:129375586-129376327-
chr4	DNAEfinder	.	129376086	129376086	.	-	.	chr4:129375586-129376327-
chr4	DNAEfinder	.	143756000	143756000	.	+	.	chr4:143755977-143756303+
chr4	DNAEfinder	.	143756005	143756005	.	+	.	chr4:143755977-143756303+
chr4	DNAEfinder	.	143756021	143756021	.	+	.	chr4:143755977-143756303+
chr4	DNAEfinder	.	143756038	143756038	.	+	.	chr4:143755977-143756303+
chr4	DNAEfinder	.	143756040	143756040	.	+	.	chr4:143755977-143756303+
chr4	DNAEfinder	.	143756041	143756041	.	+	.	chr4:143755977-143756303+
chr4	DNAEfinder	.	143756048	143756048	.	+	.	chr4:143755977-143756303+
chr4	DNAEfinder	.	143756049	143756049	.	+	.	chr4:143755977-143756303+
chr4	DNAEfinder	.	1635973	1635973	.	-	.	chr4:1635641-1636441-
chr4	DNAEfinder	.	1635962	1635962	.	-	.	chr4:1635641-1636441-
chr4	DNAEfinder	.	1635961	1635961	.	-	.	chr4:1635641-1636441-
chr4	DNAEfinder	.	1635938	1635938	.	-	.	chr4:1635641-1636441-
chr4	DNAEfinder	.	1635933	1635933	.	-	.	chr4:1635641-1636441-
chr4	DNAEfinder	.	1635917	1635917	.	-	.	chr4:1635641-1636441-
chr4	DNAEfinder	.	1635900	1635900	.	-	.	chr4:1635641-1636441-
chr4	DNAEfinder	.	1635898	1635898	.	-	.	chr4:1635641-1636441-
chr4	DNAEfinder	.	1635897	1635897	.	-	.	chr4:1635641-1636441-
chr4	DNAEfinder	.	1635890	1635890	.	-	.	chr4:1635641-1636441-
chr4	DNAEfinder	.	1635889	1635889	.	-	.	chr4:1635641-1636441-
chr4	DNAEfinder	.	48634816	48634816	.	-	.	chr4:48634484-48635160-
chr4	DNAEfinder	.	48634805	48634805	.	-	.	chr4:48634484-48635160-
chr4	DNAEfinder	.	48634804	48634804	.	-	.	chr4:48634484-48635160-
chr4	DNAEfinder	.	48634784	48634784	.	-	.	chr4:48634484-48635160-
chr4	DNAEfinder	.	48634781	48634781	.	-	.	chr4:48634484-48635160-
chr4	DNAEfinder	.	48634776	48634776	.	-	.	chr4:48634484-48635160-
chr4	DNAEfinder	.	48634760	48634760	.	-	.	chr4:48634484-48635160-
chr4	DNAEfinder	.	48634743	48634743	.	-	.	chr4:48634484-48635160-
chr4	DNAEfinder	.	48634741	48634741	.	-	.	chr4:48634484-48635160-
chr4	DNAEfinder	.	48634740	48634740	.	-	.	chr4:48634484-48635160-
chr4	DNAEfinder	.	48634733	48634733	.	-	.	chr4:48634484-48635160-
chr4	DNAEfinder	.	48634732	48634732	.	-	.	chr4:48634484-48635160-
chr4	DNAEfinder	.	91747190	91747190	.	+	.	chr4:91747054-91747521+
chr4	DNAEfinder	.	91747201	91747201	.	+	.	chr4:91747054-91747521+
chr4	DNAEfinder	.	91747202	91747202	.	+	.	chr4:91747054-91747521+
chr4	DNAEfinder	.	91747225	91747225	.	+	.	chr4:91747054-91747521+
chr4	DNAEfinder	.	91747230	91747230	.	+	.	chr4:91747054-91747521+
chr4	DNAEfinder	.	91747246	91747246	.	+	.	chr4:91747054-91747521+
chr4	DNAEfinder	.	91747263	91747263	.	+	.	chr4:91747054-91747521+
chr4	DNAEfinder	.	91747265	91747265	.	+	.	chr4:91747054-91747521+
chr4	DNAEfinder	.	91747266	91747266	.	+	.	chr4:91747054-91747521+
chr4	DNAEfinder	.	91747273	91747273	.	+	.	chr4:91747054-91747521+
chr4	DNAEfinder	.	91747274	91747274	.	+	.	chr4:91747054-91747521+
chr4	DNAEfinder	.	95725865	95725865	.	+	.	chr4:95723953-95726211+
chr4	DNAEfinder	.	95725876	95725876	.	+	.	chr4:95723953-95726211+
chr4	DNAEfinder	.	95725877	95725877	.	+	.	chr4:95723953-95726211+
chr4	DNAEfinder	.	95725900	95725900	.	+	.	chr4:95723953-95726211+
chr4	DNAEfinder	.	95725905	95725905	.	+	.	chr4:95723953-95726211+
chr4	DNAEfinder	.	95725921	95725921	.	+	.	chr4:95723953-95726211+
chr4	DNAEfinder	.	95725938	95725938	.	+	.	chr4:95723953-95726211+
chr4	DNAEfinder	.	95725940	95725940	.	+	.	chr4:95723953-95726211+
chr4	DNAEfinder	.	95725941	95725941	.	+	.	chr4:95723953-95726211+
chr4	DNAEfinder	.	95725948	95725948	.	+	.	chr4:95723953-95726211+
chr4	DNAEfinder	.	95725949	95725949	.	+	.	chr4:95723953-95726211+
chr4	DNAEfinder	.	9607491	9607491	.	+	.	chr4:9605326-9607822+
chr4	DNAEfinder	.	9607502	9607502	.	+	.	chr4:9605326-9607822+
chr4	DNAEfinder	.	9607503	9607503	.	+	.	chr4:9605326-9607822+
chr4	DNAEfinder	.	9607526	9607526	.	+	.	chr4:9605326-9607822+
chr4	DNAEfinder	.	9607531	9607531	.	+	.	chr4:9605326-9607822+
chr4	DNAEfinder	.	9607547	9607547	.	+	.	chr4:9605326-9607822+
chr4	DNAEfinder	.	9607564	9607564	.	+	.	chr4:9605326-9607822+
chr4	DNAEfinder	.	9607566	9607566	.	+	.	chr4:9605326-9607822+
chr4	DNAEfinder	.	9607567	9607567	.	+	.	chr4:9605326-9607822+
chr4	DNAEfinder	.	9607574	9607574	.	+	.	chr4:9605326-9607822+
chr4	DNAEfinder	.	9607575	9607575	.	+	.	chr4:9605326-9607822+
chr4	DNAEfinder	.	96647186	96647186	.	-	.	chr4:96646865-96647215-
chr4	DNAEfinder	.	96647175	96647175	.	-	.	chr4:96646865-96647215-
chr4	DNAEfinder	.	96647174	96647174	.	-	.	chr4:96646865-96647215-
chr4	DNAEfinder	.	96647151	96647151	.	-	.	chr4:96646865-96647215-
chr4	DNAEfinder	.	96647146	96647146	.	-	.	chr4:96646865-96647215-
chr4	DNAEfinder	.	96647130	96647130	.	-	.	chr4:96646865-96647215-
chr4	DNAEfinder	.	96647113	96647113	.	-	.	chr4:96646865-96647215-
chr4	DNAEfinder	.	96647111	96647111	.	-	.	chr4:96646865-96647215-
chr4	DNAEfinder	.	96647110	96647110	.	-	.	chr4:96646865-96647215-
chr4	DNAEfinder	.	96647103	96647103	.	-	.	chr4:96646865-96647215-
chr4	DNAEfinder	.	96647102	96647102	.	-	.	chr4:96646865-96647215-
chr5	DNAEfinder	.	108186103	108186103	.	+	.	chr5:108185545-108186434+
chr5	DNAEfinder	.	108186114	108186114	.	+	.	chr5:108185545-108186434+
chr5	DNAEfinder	.	108186115	108186115	.	+	.	chr5:108185545-108186434+
chr5	DNAEfinder	.	108186138	108186138	.	+	.	chr5:108185545-108186434+
chr5	DNAEfinder	.	108186143	108186143	.	+	.	chr5:108185545-108186434+
chr5	DNAEfinder	.	108186159	108186159	.	+	.	chr5:108185545-108186434+
chr5	DNAEfinder	.	108186176	108186176	.	+	.	chr5:108185545-108186434+
chr5	DNAEfinder	.	108186178	108186178	.	+	.	chr5:108185545-108186434+
chr5	DNAEfinder	.	108186179	108186179	.	+	.	chr5:108185545-108186434+
chr5	DNAEfinder	.	108186186	108186186	.	+	.	chr5:108185545-108186434+
chr5	DNAEfinder	.	108186187	108186187	.	+	.	chr5:108185545-108186434+
chr5	DNAEfinder	.	125658096	125658096	.	+	.	chr5:125655964-125658434+
chr5	DNAEfinder	.	125658107	125658107	.	+	.	chr5:125655964-125658434+
chr5	DNAEfinder	.	125658108	125658108	.	+	.	chr5:125655964-125658434+
chr5	DNAEfinder	.	125658131	125658131	.	+	.	chr5:125655964-125658434+
chr5	DNAEfinder	.	125658136	125658136	.	+	.	chr5:125655964-125658434+
chr5	DNAEfinder	.	125658152	125658152	.	+	.	chr5:125655964-125658434+
chr5	DNAEfinder	.	125658169	125658169	.	+	.	chr5:125655964-125658434+
chr5	DNAEfinder	.	125658171	125658171	.	+	.	chr5:125655964-125658434+
chr5	DNAEfinder	.	125658172	125658172	.	+	.	chr5:125655964-125658434+
chr5	DNAEfinder	.	125658179	125658179	.	+	.	chr5:125655964-125658434+
chr5	DNAEfinder	.	125658180	125658180	.	+	.	chr5:125655964-125658434+
chr5	DNAEfinder	.	135748696	135748696	.	-	.	chr5:135748399-135749140-
chr5	DNAEfinder	.	135748691	135748691	.	-	.	chr5:135748399-135749140-
chr5	DNAEfinder	.	135748688	135748688	.	-	.	chr5:135748399-135749140-
chr5	DNAEfinder	.	135748675	135748675	.	-	.	chr5:135748399-135749140-
chr5	DNAEfinder	.	135748658	135748658	.	-	.	chr5:135748399-135749140-
chr5	DNAEfinder	.	135748656	135748656	.	-	.	chr5:135748399-135749140-
chr5	DNAEfinder	.	135748655	135748655	.	-	.	chr5:135748399-135749140-
chr5	DNAEfinder	.	135748648	135748648	.	-	.	chr5:135748399-135749140-
chr5	DNAEfinder	.	135748647	135748647	.	-	.	chr5:135748399-135749140-
chr5	DNAEfinder	.	138380871	138380871	.	+	.	chr5:138378339-138381202+
chr5	DNAEfinder	.	138380882	138380882	.	+	.	chr5:138378339-138381202+
chr5	DNAEfinder	.	138380883	138380883	.	+	.	chr5:138378339-138381202+
chr5	DNAEfinder	.	138380906	138380906	.	+	.	chr5:138378339-138381202+
chr5	DNAEfinder	.	138380911	138380911	.	+	.	chr5:138378339-138381202+
chr5	DNAEfinder	.	138380927	138380927	.	+	.	chr5:138378339-138381202+
chr5	DNAEfinder	.	138380944	138380944	.	+	.	chr5:138378339-138381202+
chr5	DNAEfinder	.	138380946	138380946	.	+	.	chr5:138378339-138381202+
chr5	DNAEfinder	.	138380947	138380947	.	+	.	chr5:138378339-138381202+
chr5	DNAEfinder	.	138380954	138380954	.	+	.	chr5:138378339-138381202+
chr5	DNAEfinder	.	138380955	138380955	.	+	.	chr5:138378339-138381202+
chr5	DNAEfinder	.	148717591	148717591	.	-	.	chr5:148717253-148718386-
chr5	DNAEfinder	.	148717580	148717580	.	-	.	chr5:148717253-148718386-
chr5	DNAEfinder	.	148717579	148717579	.	-	.	chr5:148717253-148718386-
chr5	DNAEfinder	.	148717578	148717578	.	-	.	chr5:148717253-148718386-
chr5	DNAEfinder	.	148717556	148717556	.	-	.	chr5:148717253-148718386-
chr5	DNAEfinder	.	148717551	148717551	.	-	.	chr5:148717253-148718386-
chr5	DNAEfinder	.	148717535	148717535	.	-	.	chr5:148717253-148718386-
chr5	DNAEfinder	.	148717518	148717518	.	-	.	chr5:148717253-148718386-
chr5	DNAEfinder	.	148717516	148717516	.	-	.	chr5:148717253-148718386-
chr5	DNAEfinder	.	148717515	148717515	.	-	.	chr5:148717253-148718386-
chr5	DNAEfinder	.	148717508	148717508	.	-	.	chr5:148717253-148718386-
chr5	DNAEfinder	.	148717507	148717507	.	-	.	chr5:148717253-148718386-
chr5	DNAEfinder	.	16467392	16467392	.	-	.	chr5:16467347-16467592-
chr5	DNAEfinder	.	16467389	16467389	.	-	.	chr5:16467347-16467592-
chr5	DNAEfinder	.	16467386	16467386	.	-	.	chr5:16467347-16467592-
chr5	DNAEfinder	.	16467383	16467383	.	-	.	chr5:16467347-16467592-
chr5	DNAEfinder	.	16467380	16467380	.	-	.	chr5:16467347-16467592-
chr5	DNAEfinder	.	16467377	16467377	.	-	.	chr5:16467347-16467592-
chr5	DNAEfinder	.	16467374	16467374	.	-	.	chr5:16467347-16467592-
chr5	DNAEfinder	.	16467371	16467371	.	-	.	chr5:16467347-16467592-
chr5	DNAEfinder	.	16555688	16555688	.	-	.	chr5:16555133-16558100-
chr5	DNAEfinder	.	16555677	16555677	.	-	.	chr5:16555133-16558100-
chr5	DNAEfinder	.	16555676	16555676	.	-	.	chr5:16555133-16558100-
chr5	DNAEfinder	.	16555656	16555656	.	-	.	chr5:16555133-16558100-
chr5	DNAEfinder	.	16555653	16555653	.	-	.	chr5:16555133-16558100-
chr5	DNAEfinder	.	16555648	16555648	.	-	.	chr5:16555133-16558100-
chr5	DNAEfinder	.	16555632	16555632	.	-	.	chr5:16555133-16558100-
chr5	DNAEfinder	.	16555615	16555615	.	-	.	chr5:16555133-16558100-
chr5	DNAEfinder	.	16555613	16555613	.	-	.	chr5:16555133-16558100-
chr5	DNAEfinder	.	16555612	16555612	.	-	.	chr5:16555133-16558100-
chr5	DNAEfinder	.	16555605	16555605	.	-	.	chr5:16555133-16558100-
chr5	DNAEfinder	.	16555604	16555604	.	-	.	chr5:16555133-16558100-
chr5	DNAEfinder	.	19315712	19315712	.	-	.	chr5:19315415-19318381-
chr5	DNAEfinder	.	19315707	19315707	.	-	.	chr5:19315415-19318381-
chr5	DNAEfinder	.	19315691	19315691	.	-	.	chr5:19315415-19318381-
chr5	DNAEfinder	.	19315674	19315674	.	-	.	chr5:19315415-19318381-
chr5	DNAEfinder	.	19315672	19315672	.	-	.	chr5:19315415-19318381-
chr5	DNAEfinder	.	19315671	19315671	.	-	.	chr5:19315415-19318381-
chr5	DNAEfinder	.	19315664	19315664	.	-	.	chr5:19315415-19318381-
chr5	DNAEfinder	.	19315663	19315663	.	-	.	chr5:19315415-19318381-
chr5	DNAEfinder	.	35660919	35660919	.	+	.	chr5:35660738-35660967+
chr5	DNAEfinder	.	35660922	35660922	.	+	.	chr5:35660738-35660967+
chr5	DNAEfinder	.	35660925	35660925	.	+	.	chr5:35660738-35660967+
chr5	DNAEfinder	.	35660928	35660928	.	+	.	chr5:35660738-35660967+
chr5	DNAEfinder	.	35660931	35660931	.	+	.	chr5:35660738-35660967+
chr5	DNAEfinder	.	35660934	35660934	.	+	.	chr5:35660738-35660967+
chr5	DNAEfinder	.	35660937	35660937	.	+	.	chr5:35660738-35660967+
chr5	DNAEfinder	.	35660940	35660940	.	+	.	chr5:35660738-35660967+
chr5	DNAEfinder	.	35660943	35660943	.	+	.	chr5:35660738-35660967+
chr5	DNAEfinder	.	35660946	35660946	.	+	.	chr5:35660738-35660967+
chr5	DNAEfinder	.	35660949	35660949	.	+	.	chr5:35660738-35660967+
chr5	DNAEfinder	.	35660952	35660952	.	+	.	chr5:35660738-35660967+
chr5	DNAEfinder	.	76598174	76598174	.	-	.	chr5:76597648-76598644-
chr5	DNAEfinder	.	76598169	76598169	.	-	.	chr5:76597648-76598644-
chr5	DNAEfinder	.	76598153	76598153	.	-	.	chr5:76597648-76598644-
chr5	DNAEfinder	.	76598136	76598136	.	-	.	chr5:76597648-76598644-
chr5	DNAEfinder	.	76598134	76598134	.	-	.	chr5:76597648-76598644-
chr5	DNAEfinder	.	76598133	76598133	.	-	.	chr5:76597648-76598644-
chr5	DNAEfinder	.	76598126	76598126	.	-	.	chr5:76597648-76598644-
chr5	DNAEfinder	.	76598125	76598125	.	-	.	chr5:76597648-76598644-
chr5	DNAEfinder	.	94703146	94703146	.	+	.	chr5:94701959-94703477+
chr5	DNAEfinder	.	94703157	94703157	.	+	.	chr5:94701959-94703477+
chr5	DNAEfinder	.	94703158	94703158	.	+	.	chr5:94701959-94703477+
chr5	DNAEfinder	.	94703181	94703181	.	+	.	chr5:94701959-94703477+
chr5	DNAEfinder	.	94703186	94703186	.	+	.	chr5:94701959-94703477+
chr5	DNAEfinder	.	94703202	94703202	.	+	.	chr5:94701959-94703477+
chr5	DNAEfinder	.	94703219	94703219	.	+	.	chr5:94701959-94703477+
chr5	DNAEfinder	.	94703221	94703221	.	+	.	chr5:94701959-94703477+
chr5	DNAEfinder	.	94703222	94703222	.	+	.	chr5:94701959-94703477+
chr5	DNAEfinder	.	94703229	94703229	.	+	.	chr5:94701959-94703477+
chr5	DNAEfinder	.	94703230	94703230	.	+	.	chr5:94701959-94703477+
chr5	DNAEfinder	.	99494204	99494204	.	-	.	chr5:99494026-99494216-
chr5	DNAEfinder	.	99494195	99494195	.	-	.	chr5:99494026-99494216-
chr5	DNAEfinder	.	99494169	99494169	.	-	.	chr5:99494026-99494216-
chr5	DNAEfinder	.	99494154	99494154	.	-	.	chr5:99494026-99494216-
chr5	DNAEfinder	.	99494102	99494102	.	-	.	chr5:99494026-99494216-
chr5	DNAEfinder	.	99494097	99494097	.	-	.	chr5:99494026-99494216-
chr5	DNAEfinder	.	99494096	99494096	.	-	.	chr5:99494026-99494216-
chr5	DNAEfinder	.	99494089	99494089	.	-	.	chr5:99494026-99494216-
chr6	DNAEfinder	.	1898621	1898621	.	-	.	chr6:1898576-1898747-
chr6	DNAEfinder	.	1898618	1898618	.	-	.	chr6:1898576-1898747-
chr6	DNAEfinder	.	1898615	1898615	.	-	.	chr6:1898576-1898747-
chr6	DNAEfinder	.	1898612	1898612	.	-	.	chr6:1898576-1898747-
chr6	DNAEfinder	.	1898609	1898609	.	-	.	chr6:1898576-1898747-
chr6	DNAEfinder	.	1898606	1898606	.	-	.	chr6:1898576-1898747-
chr6	DNAEfinder	.	1898603	1898603	.	-	.	chr6:1898576-1898747-
chr6	DNAEfinder	.	1898600	1898600	.	-	.	chr6:1898576-1898747-
chr6	DNAEfinder	.	1898597	1898597	.	-	.	chr6:1898576-1898747-
chr6	DNAEfinder	.	31414513	31414513	.	+	.	chr6:31414354-31414809+
chr6	DNAEfinder	.	31414518	31414518	.	+	.	chr6:31414354-31414809+
chr6	DNAEfinder	.	31414534	31414534	.	+	.	chr6:31414354-31414809+
chr6	DNAEfinder	.	31414551	31414551	.	+	.	chr6:31414354-31414809+
chr6	DNAEfinder	.	31414553	31414553	.	+	.	chr6:31414354-31414809+
chr6	DNAEfinder	.	31414554	31414554	.	+	.	chr6:31414354-31414809+
chr6	DNAEfinder	.	31414561	31414561	.	+	.	chr6:31414354-31414809+
chr6	DNAEfinder	.	31414562	31414562	.	+	.	chr6:31414354-31414809+
chr6	DNAEfinder	.	45735001	45735001	.	-	.	chr6:45734898-45735047-
chr6	DNAEfinder	.	45734999	45734999	.	-	.	chr6:45734898-45735047-
chr6	DNAEfinder	.	45734978	45734978	.	-	.	chr6:45734898-45735047-
chr6	DNAEfinder	.	45734975	45734975	.	-	.	chr6:45734898-45735047-
chr6	DNAEfinder	.	45734961	45734961	.	-	.	chr6:45734898-45735047-
chr6	DNAEfinder	.	45734921	45734921	.	-	.	chr6:45734898-45735047-
chr6	DNAEfinder	.	45734913	45734913	.	-	.	chr6:45734898-45735047-
chr6	DNAEfinder	.	45734909	45734909	.	-	.	chr6:45734898-45735047-
chr6	DNAEfinder	.	45734907	45734907	.	-	.	chr6:45734898-45735047-
chr6	DNAEfinder	.	47612144	47612144	.	-	.	chr6:47611813-47613116-
chr6	DNAEfinder	.	47612133	47612133	.	-	.	chr6:47611813-47613116-
chr6	DNAEfinder	.	47612132	47612132	.	-	.	chr6:47611813-47613116-
chr6	DNAEfinder	.	47612109	47612109	.	-	.	chr6:47611813-47613116-
chr6	DNAEfinder	.	47612104	47612104	.	-	.	chr6:47611813-47613116-
chr6	DNAEfinder	.	47612088	47612088	.	-	.	chr6:47611813-47613116-
chr6	DNAEfinder	.	47612071	47612071	.	-	.	chr6:47611813-47613116-
chr6	DNAEfinder	.	47612069	47612069	.	-	.	chr6:47611813-47613116-
chr6	DNAEfinder	.	47612068	47612068	.	-	.	chr6:47611813-47613116-
chr6	DNAEfinder	.	47612061	47612061	.	-	.	chr6:47611813-47613116-
chr6	DNAEfinder	.	47612060	47612060	.	-	.	chr6:47611813-47613116-
chr6	DNAEfinder	.	48448771	48448771	.	-	.	chr6:48448424-48448873-
chr6	DNAEfinder	.	48448770	48448770	.	-	.	chr6:48448424-48448873-
chr6	DNAEfinder	.	48448750	48448750	.	-	.	chr6:48448424-48448873-
chr6	DNAEfinder	.	48448747	48448747	.	-	.	chr6:48448424-48448873-
chr6	DNAEfinder	.	48448742	48448742	.	-	.	chr6:48448424-48448873-
chr6	DNAEfinder	.	48448726	48448726	.	-	.	chr6:48448424-48448873-
chr6	DNAEfinder	.	48448709	48448709	.	-	.	chr6:48448424-48448873-
chr6	DNAEfinder	.	48448707	48448707	.	-	.	chr6:48448424-48448873-
chr6	DNAEfinder	.	48448706	48448706	.	-	.	chr6:48448424-48448873-
chr6	DNAEfinder	.	48448699	48448699	.	-	.	chr6:48448424-48448873-
chr6	DNAEfinder	.	48448698	48448698	.	-	.	chr6:48448424-48448873-
chr6	DNAEfinder	.	70440676	70440676	.	-	.	chr6:70440094-70441500-
chr6	DNAEfinder	.	70440665	70440665	.	-	.	chr6:70440094-70441500-
chr6	DNAEfinder	.	70440664	70440664	.	-	.	chr6:70440094-70441500-
chr6	DNAEfinder	.	70440641	70440641	.	-	.	chr6:70440094-70441500-
chr6	DNAEfinder	.	70440636	70440636	.	-	.	chr6:70440094-70441500-
chr6	DNAEfinder	.	70440620	70440620	.	-	.	chr6:70440094-70441500-
chr6	DNAEfinder	.	70440603	70440603	.	-	.	chr6:70440094-70441500-
chr6	DNAEfinder	.	70440601	70440601	.	-	.	chr6:70440094-70441500-
chr6	DNAEfinder	.	70440600	70440600	.	-	.	chr6:70440094-70441500-
chr6	DNAEfinder	.	70440593	70440593	.	-	.	chr6:70440094-70441500-
chr6	DNAEfinder	.	70440592	70440592	.	-	.	chr6:70440094-70441500-
chr6	DNAEfinder	.	8826420	8826420	.	-	.	chr6:8826317-8826466-
chr6	DNAEfinder	.	8826418	8826418	.	-	.	chr6:8826317-8826466-
chr6	DNAEfinder	.	8826397	8826397	.	-	.	chr6:8826317-8826466-
chr6	DNAEfinder	.	8826394	8826394	.	-	.	chr6:8826317-8826466-
chr6	DNAEfinder	.	8826380	8826380	.	-	.	chr6:8826317-8826466-
chr6	DNAEfinder	.	8826356	8826356	.	-	.	chr6:8826317-8826466-
chr6	DNAEfinder	.	8826334	8826334	.	-	.	chr6:8826317-8826466-
chr6	DNAEfinder	.	8826328	8826328	.	-	.	chr6:8826317-8826466-
chrLGc	DNAEfinder	.	7923285	7923285	.	+	.	chrLGc:7923155-7923332+
chrLGc	DNAEfinder	.	7923288	7923288	.	+	.	chrLGc:7923155-7923332+
chrLGc	DNAEfinder	.	7923291	7923291	.	+	.	chrLGc:7923155-7923332+
chrLGc	DNAEfinder	.	7923294	7923294	.	+	.	chrLGc:7923155-7923332+
chrLGc	DNAEfinder	.	7923297	7923297	.	+	.	chrLGc:7923155-7923332+
chrLGc	DNAEfinder	.	7923300	7923300	.	+	.	chrLGc:7923155-7923332+
chrLGc	DNAEfinder	.	7923303	7923303	.	+	.	chrLGc:7923155-7923332+
chrLGc	DNAEfinder	.	7923306	7923306	.	+	.	chrLGc:7923155-7923332+
chrUn_AAWZ02037398	DNAEfinder	.	13326	13326	.	-	.	chrUn_AAWZ02037398:13223-13543-
chrUn_AAWZ02037398	DNAEfinder	.	13325	13325	.	-	.	chrUn_AAWZ02037398:13223-13543-
chrUn_AAWZ02037398	DNAEfinder	.	13315	13315	.	-	.	chrUn_AAWZ02037398:13223-13543-
chrUn_AAWZ02037398	DNAEfinder	.	13312	13312	.	-	.	chrUn_AAWZ02037398:13223-13543-
chrUn_AAWZ02037398	DNAEfinder	.	13301	13301	.	-	.	chrUn_AAWZ02037398:13223-13543-
chrUn_AAWZ02037398	DNAEfinder	.	13291	13291	.	-	.	chrUn_AAWZ02037398:13223-13543-
chrUn_AAWZ02037398	DNAEfinder	.	13288	13288	.	-	.	chrUn_AAWZ02037398:13223-13543-
chrUn_AAWZ02037398	DNAEfinder	.	13261	13261	.	-	.	chrUn_AAWZ02037398:13223-13543-
chrUn_AAWZ02037398	DNAEfinder	.	13257	13257	.	-	.	chrUn_AAWZ02037398:13223-13543-
chrUn_AAWZ02040007	DNAEfinder	.	3232	3232	.	-	.	chrUn_AAWZ02040007:3149-3450-
chrUn_AAWZ02040007	DNAEfinder	.	3179	3179	.	-	.	chrUn_AAWZ02040007:3149-3450-
chrUn_AAWZ02040007	DNAEfinder	.	3176	3176	.	-	.	chrUn_AAWZ02040007:3149-3450-
chrUn_AAWZ02040007	DNAEfinder	.	3173	3173	.	-	.	chrUn_AAWZ02040007:3149-3450-
chrUn_AAWZ02040007	DNAEfinder	.	3170	3170	.	-	.	chrUn_AAWZ02040007:3149-3450-
chrUn_AAWZ02040007	DNAEfinder	.	3167	3167	.	-	.	chrUn_AAWZ02040007:3149-3450-
chrUn_AAWZ02040007	DNAEfinder	.	3164	3164	.	-	.	chrUn_AAWZ02040007:3149-3450-
chrUn_AAWZ02040007	DNAEfinder	.	3161	3161	.	-	.	chrUn_AAWZ02040007:3149-3450-
chrUn_GL343194	DNAEfinder	.	7183280	7183280	.	+	.	chrUn_GL343194:7182718-7183328+
chrUn_GL343194	DNAEfinder	.	7183283	7183283	.	+	.	chrUn_GL343194:7182718-7183328+
chrUn_GL343194	DNAEfinder	.	7183286	7183286	.	+	.	chrUn_GL343194:7182718-7183328+
chrUn_GL343194	DNAEfinder	.	7183289	7183289	.	+	.	chrUn_GL343194:7182718-7183328+
chrUn_GL343194	DNAEfinder	.	7183292	7183292	.	+	.	chrUn_GL343194:7182718-7183328+
chrUn_GL343194	DNAEfinder	.	7183295	7183295	.	+	.	chrUn_GL343194:7182718-7183328+
chrUn_GL343194	DNAEfinder	.	7183298	7183298	.	+	.	chrUn_GL343194:7182718-7183328+
chrUn_GL343194	DNAEfinder	.	7183301	7183301	.	+	.	chrUn_GL343194:7182718-7183328+
chrUn_GL343203	DNAEfinder	.	45072	45072	.	-	.	chrUn_GL343203:44740-46278-
chrUn_GL343203	DNAEfinder	.	45061	45061	.	-	.	chrUn_GL343203:44740-46278-
chrUn_GL343203	DNAEfinder	.	45060	45060	.	-	.	chrUn_GL343203:44740-46278-
chrUn_GL343203	DNAEfinder	.	45037	45037	.	-	.	chrUn_GL343203:44740-46278-
chrUn_GL343203	DNAEfinder	.	45032	45032	.	-	.	chrUn_GL343203:44740-46278-
chrUn_GL343203	DNAEfinder	.	45029	45029	.	-	.	chrUn_GL343203:44740-46278-
chrUn_GL343203	DNAEfinder	.	45016	45016	.	-	.	chrUn_GL343203:44740-46278-
chrUn_GL343203	DNAEfinder	.	44999	44999	.	-	.	chrUn_GL343203:44740-46278-
chrUn_GL343203	DNAEfinder	.	44997	44997	.	-	.	chrUn_GL343203:44740-46278-
chrUn_GL343203	DNAEfinder	.	44996	44996	.	-	.	chrUn_GL343203:44740-46278-
chrUn_GL343203	DNAEfinder	.	44989	44989	.	-	.	chrUn_GL343203:44740-46278-
chrUn_GL343203	DNAEfinder	.	44988	44988	.	-	.	chrUn_GL343203:44740-46278-
chrUn_GL343266	DNAEfinder	.	204262	204262	.	-	.	chrUn_GL343266:204202-204630-
chrUn_GL343266	DNAEfinder	.	204255	204255	.	-	.	chrUn_GL343266:204202-204630-
chrUn_GL343266	DNAEfinder	.	204252	204252	.	-	.	chrUn_GL343266:204202-204630-
chrUn_GL343266	DNAEfinder	.	204249	204249	.	-	.	chrUn_GL343266:204202-204630-
chrUn_GL343266	DNAEfinder	.	204246	204246	.	-	.	chrUn_GL343266:204202-204630-
chrUn_GL343266	DNAEfinder	.	204243	204243	.	-	.	chrUn_GL343266:204202-204630-
chrUn_GL343266	DNAEfinder	.	204240	204240	.	-	.	chrUn_GL343266:204202-204630-
chrUn_GL343266	DNAEfinder	.	204237	204237	.	-	.	chrUn_GL343266:204202-204630-
chrUn_GL343266	DNAEfinder	.	204234	204234	.	-	.	chrUn_GL343266:204202-204630-
chrUn_GL343266	DNAEfinder	.	204231	204231	.	-	.	chrUn_GL343266:204202-204630-
chrUn_GL343354	DNAEfinder	.	1072454	1072454	.	-	.	chrUn_GL343354:1072396-1072717-
chrUn_GL343354	DNAEfinder	.	1072451	1072451	.	-	.	chrUn_GL343354:1072396-1072717-
chrUn_GL343354	DNAEfinder	.	1072448	1072448	.	-	.	chrUn_GL343354:1072396-1072717-
chrUn_GL343354	DNAEfinder	.	1072445	1072445	.	-	.	chrUn_GL343354:1072396-1072717-
chrUn_GL343354	DNAEfinder	.	1072442	1072442	.	-	.	chrUn_GL343354:1072396-1072717-
chrUn_GL343354	DNAEfinder	.	1072439	1072439	.	-	.	chrUn_GL343354:1072396-1072717-
chrUn_GL343354	DNAEfinder	.	1072436	1072436	.	-	.	chrUn_GL343354:1072396-1072717-
chrUn_GL343354	DNAEfinder	.	1072433	1072433	.	-	.	chrUn_GL343354:1072396-1072717-
chrUn_GL343354	DNAEfinder	.	1072430	1072430	.	-	.	chrUn_GL343354:1072396-1072717-
chrUn_GL343389	DNAEfinder	.	769805	769805	.	-	.	chrUn_GL343389:769733-769904-
chrUn_GL343389	DNAEfinder	.	769802	769802	.	-	.	chrUn_GL343389:769733-769904-
chrUn_GL343389	DNAEfinder	.	769781	769781	.	-	.	chrUn_GL343389:769733-769904-
chrUn_GL343389	DNAEfinder	.	769778	769778	.	-	.	chrUn_GL343389:769733-769904-
chrUn_GL343389	DNAEfinder	.	769775	769775	.	-	.	chrUn_GL343389:769733-769904-
chrUn_GL343389	DNAEfinder	.	769772	769772	.	-	.	chrUn_GL343389:769733-769904-
chrUn_GL343389	DNAEfinder	.	769769	769769	.	-	.	chrUn_GL343389:769733-769904-
chrUn_GL343389	DNAEfinder	.	769766	769766	.	-	.	chrUn_GL343389:769733-769904-
chrUn_GL343389	DNAEfinder	.	769763	769763	.	-	.	chrUn_GL343389:769733-769904-
chrUn_GL343389	DNAEfinder	.	769760	769760	.	-	.	chrUn_GL343389:769733-769904-
chrUn_GL343419	DNAEfinder	.	740269	740269	.	+	.	chrUn_GL343419:740224-740371+
chrUn_GL343419	DNAEfinder	.	740271	740271	.	+	.	chrUn_GL343419:740224-740371+
chrUn_GL343419	DNAEfinder	.	740293	740293	.	+	.	chrUn_GL343419:740224-740371+
chrUn_GL343419	DNAEfinder	.	740296	740296	.	+	.	chrUn_GL343419:740224-740371+
chrUn_GL343419	DNAEfinder	.	740310	740310	.	+	.	chrUn_GL343419:740224-740371+
chrUn_GL343419	DNAEfinder	.	740348	740348	.	+	.	chrUn_GL343419:740224-740371+
chrUn_GL343419	DNAEfinder	.	740355	740355	.	+	.	chrUn_GL343419:740224-740371+
chrUn_GL343419	DNAEfinder	.	740358	740358	.	+	.	chrUn_GL343419:740224-740371+
chrUn_GL343482	DNAEfinder	.	330435	330435	.	+	.	chrUn_GL343482:330174-330480+
chrUn_GL343482	DNAEfinder	.	330438	330438	.	+	.	chrUn_GL343482:330174-330480+
chrUn_GL343482	DNAEfinder	.	330441	330441	.	+	.	chrUn_GL343482:330174-330480+
chrUn_GL343482	DNAEfinder	.	330444	330444	.	+	.	chrUn_GL343482:330174-330480+
chrUn_GL343482	DNAEfinder	.	330447	330447	.	+	.	chrUn_GL343482:330174-330480+
chrUn_GL343482	DNAEfinder	.	330450	330450	.	+	.	chrUn_GL343482:330174-330480+
chrUn_GL343482	DNAEfinder	.	330453	330453	.	+	.	chrUn_GL343482:330174-330480+
chrUn_GL343482	DNAEfinder	.	330456	330456	.	+	.	chrUn_GL343482:330174-330480+
chrUn_GL343482	DNAEfinder	.	330459	330459	.	+	.	chrUn_GL343482:330174-330480+
chrUn_GL343524	DNAEfinder	.	285512	285512	.	-	.	chrUn_GL343524:285364-285622-
chrUn_GL343524	DNAEfinder	.	285509	285509	.	-	.	chrUn_GL343524:285364-285622-
chrUn_GL343524	DNAEfinder	.	285508	285508	.	-	.	chrUn_GL343524:285364-285622-
chrUn_GL343524	DNAEfinder	.	285496	285496	.	-	.	chrUn_GL343524:285364-285622-
chrUn_GL343524	DNAEfinder	.	285493	285493	.	-	.	chrUn_GL343524:285364-285622-
chrUn_GL343524	DNAEfinder	.	285482	285482	.	-	.	chrUn_GL343524:285364-285622-
chrUn_GL343524	DNAEfinder	.	285478	285478	.	-	.	chrUn_GL343524:285364-285622-
chrUn_GL343524	DNAEfinder	.	285468	285468	.	-	.	chrUn_GL343524:285364-285622-
chrUn_GL343524	DNAEfinder	.	285464	285464	.	-	.	chrUn_GL343524:285364-285622-
chrUn_GL343531	DNAEfinder	.	45623	45623	.	+	.	chrUn_GL343531:43886-45964+
chrUn_GL343531	DNAEfinder	.	45634	45634	.	+	.	chrUn_GL343531:43886-45964+
chrUn_GL343531	DNAEfinder	.	45635	45635	.	+	.	chrUn_GL343531:43886-45964+
chrUn_GL343531	DNAEfinder	.	45658	45658	.	+	.	chrUn_GL343531:43886-45964+
chrUn_GL343531	DNAEfinder	.	45663	45663	.	+	.	chrUn_GL343531:43886-45964+
chrUn_GL343531	DNAEfinder	.	45679	45679	.	+	.	chrUn_GL343531:43886-45964+
chrUn_GL343531	DNAEfinder	.	45696	45696	.	+	.	chrUn_GL343531:43886-45964+
chrUn_GL343531	DNAEfinder	.	45698	45698	.	+	.	chrUn_GL343531:43886-45964+
chrUn_GL343531	DNAEfinder	.	45699	45699	.	+	.	chrUn_GL343531:43886-45964+
chrUn_GL343531	DNAEfinder	.	45706	45706	.	+	.	chrUn_GL343531:43886-45964+
chrUn_GL343531	DNAEfinder	.	45707	45707	.	+	.	chrUn_GL343531:43886-45964+
chrUn_GL343553	DNAEfinder	.	88156	88156	.	-	.	chrUn_GL343553:88048-88304-
chrUn_GL343553	DNAEfinder	.	88152	88152	.	-	.	chrUn_GL343553:88048-88304-
chrUn_GL343553	DNAEfinder	.	88151	88151	.	-	.	chrUn_GL343553:88048-88304-
chrUn_GL343553	DNAEfinder	.	88132	88132	.	-	.	chrUn_GL343553:88048-88304-
chrUn_GL343553	DNAEfinder	.	88091	88091	.	-	.	chrUn_GL343553:88048-88304-
chrUn_GL343553	DNAEfinder	.	88088	88088	.	-	.	chrUn_GL343553:88048-88304-
chrUn_GL343553	DNAEfinder	.	88085	88085	.	-	.	chrUn_GL343553:88048-88304-
chrUn_GL343553	DNAEfinder	.	88082	88082	.	-	.	chrUn_GL343553:88048-88304-
chrUn_GL343553	DNAEfinder	.	88079	88079	.	-	.	chrUn_GL343553:88048-88304-
chrUn_GL343553	DNAEfinder	.	88076	88076	.	-	.	chrUn_GL343553:88048-88304-
chrUn_GL343553	DNAEfinder	.	88073	88073	.	-	.	chrUn_GL343553:88048-88304-
chrUn_GL343553	DNAEfinder	.	88070	88070	.	-	.	chrUn_GL343553:88048-88304-
chrUn_GL343553	DNAEfinder	.	88064	88064	.	-	.	chrUn_GL343553:88048-88304-
chrUn_GL343563	DNAEfinder	.	97321	97321	.	-	.	chrUn_GL343563:97279-97447-
chrUn_GL343563	DNAEfinder	.	97318	97318	.	-	.	chrUn_GL343563:97279-97447-
chrUn_GL343563	DNAEfinder	.	97315	97315	.	-	.	chrUn_GL343563:97279-97447-
chrUn_GL343563	DNAEfinder	.	97312	97312	.	-	.	chrUn_GL343563:97279-97447-
chrUn_GL343563	DNAEfinder	.	97309	97309	.	-	.	chrUn_GL343563:97279-97447-
chrUn_GL343563	DNAEfinder	.	97306	97306	.	-	.	chrUn_GL343563:97279-97447-
chrUn_GL343563	DNAEfinder	.	97303	97303	.	-	.	chrUn_GL343563:97279-97447-
chrUn_GL343563	DNAEfinder	.	97300	97300	.	-	.	chrUn_GL343563:97279-97447-
chrUn_GL343563	DNAEfinder	.	97297	97297	.	-	.	chrUn_GL343563:97279-97447-
chrUn_GL343919	DNAEfinder	.	42914	42914	.	-	.	chrUn_GL343919:42811-42978-
chrUn_GL343919	DNAEfinder	.	42912	42912	.	-	.	chrUn_GL343919:42811-42978-
chrUn_GL343919	DNAEfinder	.	42891	42891	.	-	.	chrUn_GL343919:42811-42978-
chrUn_GL343919	DNAEfinder	.	42888	42888	.	-	.	chrUn_GL343919:42811-42978-
chrUn_GL343919	DNAEfinder	.	42874	42874	.	-	.	chrUn_GL343919:42811-42978-
chrUn_GL343919	DNAEfinder	.	42867	42867	.	-	.	chrUn_GL343919:42811-42978-
chrUn_GL343919	DNAEfinder	.	42853	42853	.	-	.	chrUn_GL343919:42811-42978-
chrUn_GL343919	DNAEfinder	.	42835	42835	.	-	.	chrUn_GL343919:42811-42978-
chrUn_GL343919	DNAEfinder	.	42828	42828	.	-	.	chrUn_GL343919:42811-42978-
chrUn_GL343919	DNAEfinder	.	42822	42822	.	-	.	chrUn_GL343919:42811-42978-
chrUn_GL343930	DNAEfinder	.	70305	70305	.	+	.	chrUn_GL343930:70176-70865+
chrUn_GL343930	DNAEfinder	.	70306	70306	.	+	.	chrUn_GL343930:70176-70865+
chrUn_GL343930	DNAEfinder	.	70326	70326	.	+	.	chrUn_GL343930:70176-70865+
chrUn_GL343930	DNAEfinder	.	70329	70329	.	+	.	chrUn_GL343930:70176-70865+
chrUn_GL343930	DNAEfinder	.	70334	70334	.	+	.	chrUn_GL343930:70176-70865+
chrUn_GL343930	DNAEfinder	.	70350	70350	.	+	.	chrUn_GL343930:70176-70865+
chrUn_GL343930	DNAEfinder	.	70367	70367	.	+	.	chrUn_GL343930:70176-70865+
chrUn_GL343930	DNAEfinder	.	70369	70369	.	+	.	chrUn_GL343930:70176-70865+
chrUn_GL343930	DNAEfinder	.	70370	70370	.	+	.	chrUn_GL343930:70176-70865+
chrUn_GL343930	DNAEfinder	.	70377	70377	.	+	.	chrUn_GL343930:70176-70865+
chrUn_GL343930	DNAEfinder	.	70378	70378	.	+	.	chrUn_GL343930:70176-70865+
chrUn_GL343930	DNAEfinder	.	70381	70381	.	+	.	chrUn_GL343930:70176-70865+
chrUn_GL343937	DNAEfinder	.	96212	96212	.	-	.	chrUn_GL343937:95631-98639-
chrUn_GL343937	DNAEfinder	.	96201	96201	.	-	.	chrUn_GL343937:95631-98639-
chrUn_GL343937	DNAEfinder	.	96200	96200	.	-	.	chrUn_GL343937:95631-98639-
chrUn_GL343937	DNAEfinder	.	96177	96177	.	-	.	chrUn_GL343937:95631-98639-
chrUn_GL343937	DNAEfinder	.	96172	96172	.	-	.	chrUn_GL343937:95631-98639-
chrUn_GL343937	DNAEfinder	.	96156	96156	.	-	.	chrUn_GL343937:95631-98639-
chrUn_GL343937	DNAEfinder	.	96139	96139	.	-	.	chrUn_GL343937:95631-98639-
chrUn_GL343937	DNAEfinder	.	96137	96137	.	-	.	chrUn_GL343937:95631-98639-
chrUn_GL343937	DNAEfinder	.	96136	96136	.	-	.	chrUn_GL343937:95631-98639-
chrUn_GL343937	DNAEfinder	.	96129	96129	.	-	.	chrUn_GL343937:95631-98639-
chrUn_GL343937	DNAEfinder	.	96128	96128	.	-	.	chrUn_GL343937:95631-98639-
chrUn_GL343977	DNAEfinder	.	89336	89336	.	+	.	chrUn_GL343977:89118-89438+
chrUn_GL343977	DNAEfinder	.	89337	89337	.	+	.	chrUn_GL343977:89118-89438+
chrUn_GL343977	DNAEfinder	.	89347	89347	.	+	.	chrUn_GL343977:89118-89438+
chrUn_GL343977	DNAEfinder	.	89350	89350	.	+	.	chrUn_GL343977:89118-89438+
chrUn_GL343977	DNAEfinder	.	89361	89361	.	+	.	chrUn_GL343977:89118-89438+
chrUn_GL343977	DNAEfinder	.	89371	89371	.	+	.	chrUn_GL343977:89118-89438+
chrUn_GL343977	DNAEfinder	.	89374	89374	.	+	.	chrUn_GL343977:89118-89438+
chrUn_GL343977	DNAEfinder	.	89401	89401	.	+	.	chrUn_GL343977:89118-89438+
chrUn_GL343977	DNAEfinder	.	89405	89405	.	+	.	chrUn_GL343977:89118-89438+
chrUn_GL344147	DNAEfinder	.	73747	73747	.	-	.	chrUn_GL344147:73705-77708-
chrUn_GL344147	DNAEfinder	.	73744	73744	.	-	.	chrUn_GL344147:73705-77708-
chrUn_GL344147	DNAEfinder	.	73741	73741	.	-	.	chrUn_GL344147:73705-77708-
chrUn_GL344147	DNAEfinder	.	73738	73738	.	-	.	chrUn_GL344147:73705-77708-
chrUn_GL344147	DNAEfinder	.	73735	73735	.	-	.	chrUn_GL344147:73705-77708-
chrUn_GL344147	DNAEfinder	.	73732	73732	.	-	.	chrUn_GL344147:73705-77708-
chrUn_GL344147	DNAEfinder	.	73729	73729	.	-	.	chrUn_GL344147:73705-77708-
chrUn_GL344147	DNAEfinder	.	73726	73726	.	-	.	chrUn_GL344147:73705-77708-
chrUn_GL344147	DNAEfinder	.	73723	73723	.	-	.	chrUn_GL344147:73705-77708-
chrUn_GL344216	DNAEfinder	.	42332	42332	.	-	.	chrUn_GL344216:41827-42351-
chrUn_GL344216	DNAEfinder	.	42327	42327	.	-	.	chrUn_GL344216:41827-42351-
chrUn_GL344216	DNAEfinder	.	42311	42311	.	-	.	chrUn_GL344216:41827-42351-
chrUn_GL344216	DNAEfinder	.	42294	42294	.	-	.	chrUn_GL344216:41827-42351-
chrUn_GL344216	DNAEfinder	.	42292	42292	.	-	.	chrUn_GL344216:41827-42351-
chrUn_GL344216	DNAEfinder	.	42291	42291	.	-	.	chrUn_GL344216:41827-42351-
chrUn_GL344216	DNAEfinder	.	42284	42284	.	-	.	chrUn_GL344216:41827-42351-
chrUn_GL344216	DNAEfinder	.	42283	42283	.	-	.	chrUn_GL344216:41827-42351-
chrUn_GL344619	DNAEfinder	.	40968	40968	.	-	.	chrUn_GL344619:40671-41585-
chrUn_GL344619	DNAEfinder	.	40963	40963	.	-	.	chrUn_GL344619:40671-41585-
chrUn_GL344619	DNAEfinder	.	40947	40947	.	-	.	chrUn_GL344619:40671-41585-
chrUn_GL344619	DNAEfinder	.	40930	40930	.	-	.	chrUn_GL344619:40671-41585-
chrUn_GL344619	DNAEfinder	.	40928	40928	.	-	.	chrUn_GL344619:40671-41585-
chrUn_GL344619	DNAEfinder	.	40927	40927	.	-	.	chrUn_GL344619:40671-41585-
chrUn_GL344619	DNAEfinder	.	40920	40920	.	-	.	chrUn_GL344619:40671-41585-
chrUn_GL344619	DNAEfinder	.	40919	40919	.	-	.	chrUn_GL344619:40671-41585-
chrUn_GL344849	DNAEfinder	.	15186	15186	.	-	.	chrUn_GL344849:14643-16019-
chrUn_GL344849	DNAEfinder	.	15185	15185	.	-	.	chrUn_GL344849:14643-16019-
chrUn_GL344849	DNAEfinder	.	15162	15162	.	-	.	chrUn_GL344849:14643-16019-
chrUn_GL344849	DNAEfinder	.	15157	15157	.	-	.	chrUn_GL344849:14643-16019-
chrUn_GL344849	DNAEfinder	.	15141	15141	.	-	.	chrUn_GL344849:14643-16019-
chrUn_GL344849	DNAEfinder	.	15124	15124	.	-	.	chrUn_GL344849:14643-16019-
chrUn_GL344849	DNAEfinder	.	15122	15122	.	-	.	chrUn_GL344849:14643-16019-
chrUn_GL344849	DNAEfinder	.	15121	15121	.	-	.	chrUn_GL344849:14643-16019-
chrUn_GL344849	DNAEfinder	.	15114	15114	.	-	.	chrUn_GL344849:14643-16019-
chrUn_GL344849	DNAEfinder	.	15113	15113	.	-	.	chrUn_GL344849:14643-16019-
chrUn_GL344919	DNAEfinder	.	17433	17433	.	-	.	chrUn_GL344919:17071-18366-
chrUn_GL344919	DNAEfinder	.	17427	17427	.	-	.	chrUn_GL344919:17071-18366-
chrUn_GL344919	DNAEfinder	.	17378	17378	.	-	.	chrUn_GL344919:17071-18366-
chrUn_GL344919	DNAEfinder	.	17361	17361	.	-	.	chrUn_GL344919:17071-18366-
chrUn_GL344919	DNAEfinder	.	17318	17318	.	-	.	chrUn_GL344919:17071-18366-
chrUn_GL344919	DNAEfinder	.	17307	17307	.	-	.	chrUn_GL344919:17071-18366-
chrUn_GL344919	DNAEfinder	.	17293	17293	.	-	.	chrUn_GL344919:17071-18366-
chrUn_GL344919	DNAEfinder	.	17272	17272	.	-	.	chrUn_GL344919:17071-18366-

## Sheet: Edited elements AC LINEandLTR
track name="Edited Sequences (A) anoCar2 Lizard LINE L1 1e-8 8" color=255,0,0 visibility=1
chr1	DNAEfinder	.	100706724	100707054	.	+	.	1
chr1	DNAEfinder	.	110797947	110799948	.	+	.	2
chr1	DNAEfinder	.	127205698	127206236	.	+	.	3
chr1	DNAEfinder	.	165396221	165399785	.	+	.	4
chr1	DNAEfinder	.	17497935	17499127	.	+	.	5
chr1	DNAEfinder	.	202952855	202953139	.	+	.	6
chr1	DNAEfinder	.	214003516	214007203	.	-	.	7
chr1	DNAEfinder	.	246198042	246199687	.	+	.	8
chr1	DNAEfinder	.	249136214	249136593	.	-	.	9
chr1	DNAEfinder	.	2495877	2496514	.	-	.	10
chr1	DNAEfinder	.	251274012	251276576	.	-	.	11
chr1	DNAEfinder	.	28522852	28523956	.	-	.	12
chr1	DNAEfinder	.	41899841	41905250	.	-	.	13
chr1	DNAEfinder	.	70495244	70495514	.	-	.	14
chr1	DNAEfinder	.	74814957	74815162	.	+	.	15
chr2	DNAEfinder	.	126883421	126883794	.	+	.	16
chr2	DNAEfinder	.	136009804	136011490	.	-	.	17
chr2	DNAEfinder	.	141206643	141207347	.	+	.	18
chr2	DNAEfinder	.	161968039	161971719	.	+	.	19
chr2	DNAEfinder	.	168222124	168222774	.	+	.	20
chr2	DNAEfinder	.	172762728	172763438	.	-	.	21
chr2	DNAEfinder	.	175114999	175117162	.	+	.	22
chr2	DNAEfinder	.	190840193	190841415	.	+	.	23
chr2	DNAEfinder	.	37611	38057	.	+	.	24
chr2	DNAEfinder	.	63179390	63180700	.	-	.	25
chr2	DNAEfinder	.	68148017	68149137	.	+	.	26
chr2	DNAEfinder	.	80327409	80328046	.	+	.	27
chr3	DNAEfinder	.	115657474	115657737	.	-	.	28
chr3	DNAEfinder	.	119390455	119391965	.	+	.	29
chr3	DNAEfinder	.	119409863	119410818	.	+	.	30
chr3	DNAEfinder	.	131407595	131408350	.	+	.	31
chr3	DNAEfinder	.	132020369	132021940	.	-	.	32
chr3	DNAEfinder	.	136167273	136170953	.	+	.	33
chr3	DNAEfinder	.	148542021	148543838	.	-	.	34
chr3	DNAEfinder	.	179908833	179910576	.	+	.	35
chr3	DNAEfinder	.	187315388	187315969	.	-	.	36
chr3	DNAEfinder	.	19606522	19610095	.	+	.	37
chr3	DNAEfinder	.	76951968	76954260	.	-	.	38
chr4	DNAEfinder	.	109606345	109608191	.	+	.	39
chr4	DNAEfinder	.	143306513	143308637	.	+	.	40
chr4	DNAEfinder	.	143874101	143874659	.	-	.	41
chr4	DNAEfinder	.	3471771	3472606	.	+	.	42
chr4	DNAEfinder	.	35252385	35256000	.	+	.	43
chr4	DNAEfinder	.	83953425	83953865	.	+	.	44
chr5	DNAEfinder	.	121920431	121922575	.	-	.	45
chr5	DNAEfinder	.	85695451	85696088	.	+	.	46
chr6	DNAEfinder	.	43017351	43017944	.	-	.	47
chr6	DNAEfinder	.	44097465	44099280	.	+	.	48
chr6	DNAEfinder	.	52582977	52583842	.	-	.	49
chrLGa	DNAEfinder	.	6515002	6515388	.	-	.	50
chrLGc	DNAEfinder	.	3601562	3605253	.	-	.	51
chrLGf	DNAEfinder	.	1721945	1722735	.	-	.	52
chrUn_AAWZ02039300	DNAEfinder	.	6361	6622	.	-	.	53
chrUn_AAWZ02041462	DNAEfinder	.	3362	4767	.	+	.	54
chrUn_GL343202	DNAEfinder	.	3029967	3030460	.	+	.	55
chrUn_GL343215	DNAEfinder	.	573071	573591	.	-	.	56
chrUn_GL343257	DNAEfinder	.	377525	380671	.	-	.	57
chrUn_GL343272	DNAEfinder	.	704117	707384	.	+	.	58
chrUn_GL343303	DNAEfinder	.	1508512	1509077	.	+	.	59
chrUn_GL343303	DNAEfinder	.	956010	959403	.	-	.	60
chrUn_GL343310	DNAEfinder	.	337963	338512	.	-	.	61
chrUn_GL343311	DNAEfinder	.	686072	686592	.	+	.	62
chrUn_GL343312	DNAEfinder	.	489964	490716	.	-	.	63
chrUn_GL343312	DNAEfinder	.	530694	531440	.	-	.	64
chrUn_GL343344	DNAEfinder	.	276955	277812	.	+	.	65
chrUn_GL343365	DNAEfinder	.	933548	934392	.	+	.	66
chrUn_GL343374	DNAEfinder	.	649129	649312	.	-	.	67
chrUn_GL343399	DNAEfinder	.	23799	25966	.	-	.	68
chrUn_GL343449	DNAEfinder	.	278745	279282	.	+	.	69
chrUn_GL343474	DNAEfinder	.	368891	370377	.	-	.	70
chrUn_GL343500	DNAEfinder	.	284907	285381	.	+	.	71
chrUn_GL343551	DNAEfinder	.	11988	13325	.	+	.	72
chrUn_GL343553	DNAEfinder	.	67437	68773	.	-	.	73
chrUn_GL343562	DNAEfinder	.	281258	282567	.	+	.	74
chrUn_GL343572	DNAEfinder	.	104349	105274	.	+	.	75
chrUn_GL343648	DNAEfinder	.	54108	56180	.	+	.	76
chrUn_GL343710	DNAEfinder	.	2380	3037	.	-	.	77
chrUn_GL343731	DNAEfinder	.	156563	156800	.	+	.	78
chrUn_GL343948	DNAEfinder	.	96807	97076	.	-	.	79
chrUn_GL344098	DNAEfinder	.	55619	56112	.	+	.	80
chrUn_GL344351	DNAEfinder	.	19052	19499	.	+	.	81
chrUn_GL344356	DNAEfinder	.	12560	13275	.	-	.	82
chrUn_GL344686	DNAEfinder	.	12404	14069	.	+	.	83
chrUn_GL344917	DNAEfinder	.	10678	10970	.	-	.	84
chrUn_GL345049	DNAEfinder	.	1928	2896	.	-	.	85
track name="Edited Sequences (A) anoCar2 Lizard LINE L2 1e-8 8" color=255,0,0 visibility=1
chr1	DNAEfinder	.	10382404	10383346	.	-	.	1
chr1	DNAEfinder	.	11555102	11555283	.	-	.	2
chr1	DNAEfinder	.	157847359	157850270	.	+	.	3
chr1	DNAEfinder	.	194329153	194329492	.	+	.	4
chr1	DNAEfinder	.	214952668	214952816	.	+	.	5
chr1	DNAEfinder	.	26212956	26213350	.	+	.	6
chr2	DNAEfinder	.	20777351	20777768	.	+	.	7
chr2	DNAEfinder	.	39114410	39115149	.	+	.	8
chr3	DNAEfinder	.	116777330	116777960	.	-	.	9
chr3	DNAEfinder	.	140061246	140061670	.	-	.	10
chr3	DNAEfinder	.	152937573	152939269	.	+	.	11
chr3	DNAEfinder	.	154949716	154951570	.	+	.	12
chr3	DNAEfinder	.	157225151	157226585	.	+	.	13
chr3	DNAEfinder	.	164006780	164007440	.	+	.	14
chr3	DNAEfinder	.	166514505	166516356	.	+	.	15
chr3	DNAEfinder	.	177403906	177405032	.	-	.	16
chr3	DNAEfinder	.	186018066	186018211	.	-	.	17
chr3	DNAEfinder	.	186295608	186296290	.	+	.	18
chr3	DNAEfinder	.	187112899	187114150	.	+	.	19
chr3	DNAEfinder	.	196484685	196485598	.	-	.	20
chr4	DNAEfinder	.	103421714	103424673	.	-	.	21
chr4	DNAEfinder	.	10424255	10425661	.	+	.	22
chr4	DNAEfinder	.	105217203	105218393	.	+	.	23
chr4	DNAEfinder	.	105326413	105326557	.	-	.	24
chr4	DNAEfinder	.	111268381	111270983	.	+	.	25
chr4	DNAEfinder	.	116798329	116799826	.	+	.	26
chr4	DNAEfinder	.	119616002	119617064	.	+	.	27
chr4	DNAEfinder	.	119963064	119964070	.	+	.	28
chr4	DNAEfinder	.	129375587	129376327	.	-	.	29
chr4	DNAEfinder	.	143755978	143756303	.	+	.	30
chr4	DNAEfinder	.	1635642	1636441	.	-	.	31
chr4	DNAEfinder	.	48634485	48635160	.	-	.	32
chr4	DNAEfinder	.	91747055	91747521	.	+	.	33
chr4	DNAEfinder	.	95723954	95726211	.	+	.	34
chr4	DNAEfinder	.	9605327	9607822	.	+	.	35
chr4	DNAEfinder	.	96646866	96647215	.	-	.	36
chr5	DNAEfinder	.	108185546	108186434	.	+	.	37
chr5	DNAEfinder	.	125655965	125658434	.	+	.	38
chr5	DNAEfinder	.	135748400	135749140	.	-	.	39
chr5	DNAEfinder	.	138378340	138381202	.	+	.	40
chr5	DNAEfinder	.	148717254	148718386	.	-	.	41
chr5	DNAEfinder	.	16467348	16467592	.	-	.	42
chr5	DNAEfinder	.	16555134	16558100	.	-	.	43
chr5	DNAEfinder	.	19315416	19318381	.	-	.	44
chr5	DNAEfinder	.	35660739	35660967	.	+	.	45
chr5	DNAEfinder	.	76597649	76598644	.	-	.	46
chr5	DNAEfinder	.	94701960	94703477	.	+	.	47
chr5	DNAEfinder	.	99494027	99494216	.	-	.	48
chr6	DNAEfinder	.	1898577	1898747	.	-	.	49
chr6	DNAEfinder	.	31414355	31414809	.	+	.	50
chr6	DNAEfinder	.	45734899	45735047	.	-	.	51
chr6	DNAEfinder	.	47611814	47613116	.	-	.	52
chr6	DNAEfinder	.	48448425	48448873	.	-	.	53
chr6	DNAEfinder	.	70440095	70441500	.	-	.	54
chr6	DNAEfinder	.	8826318	8826466	.	-	.	55
chrLGc	DNAEfinder	.	7923156	7923332	.	+	.	56
chrUn_AAWZ02037398	DNAEfinder	.	13224	13543	.	-	.	57
chrUn_AAWZ02040007	DNAEfinder	.	3150	3450	.	-	.	58
chrUn_GL343194	DNAEfinder	.	7182719	7183328	.	+	.	59
chrUn_GL343203	DNAEfinder	.	44741	46278	.	-	.	60
chrUn_GL343266	DNAEfinder	.	204203	204630	.	-	.	61
chrUn_GL343354	DNAEfinder	.	1072397	1072717	.	-	.	62
chrUn_GL343389	DNAEfinder	.	769734	769904	.	-	.	63
chrUn_GL343419	DNAEfinder	.	740225	740371	.	+	.	64
chrUn_GL343482	DNAEfinder	.	330175	330480	.	+	.	65
chrUn_GL343524	DNAEfinder	.	285365	285622	.	-	.	66
chrUn_GL343531	DNAEfinder	.	43887	45964	.	+	.	67
chrUn_GL343553	DNAEfinder	.	88049	88304	.	-	.	68
chrUn_GL343563	DNAEfinder	.	97280	97447	.	-	.	69
chrUn_GL343919	DNAEfinder	.	42812	42978	.	-	.	70
chrUn_GL343930	DNAEfinder	.	70177	70865	.	+	.	71
chrUn_GL343937	DNAEfinder	.	95632	98639	.	-	.	72
chrUn_GL343977	DNAEfinder	.	89119	89438	.	+	.	73
chrUn_GL344147	DNAEfinder	.	73706	77708	.	-	.	74
chrUn_GL344216	DNAEfinder	.	41828	42351	.	-	.	75
chrUn_GL344619	DNAEfinder	.	40672	41585	.	-	.	76
chrUn_GL344849	DNAEfinder	.	14644	16019	.	-	.	77
chrUn_GL344919	DNAEfinder	.	17072	18366	.	-	.	78

## Sheet: Edited sites AC control
track name="Edited Sites (A) anoCar2 Lizard LINE L1 1e-8 8" color=255,0,0 visibility=1
chr1	DNAEfinder	.	165412244	165412244	.	+	.	chr1:165412143-165412905+
chr1	DNAEfinder	.	165412272	165412272	.	+	.	chr1:165412143-165412905+
chr1	DNAEfinder	.	165412330	165412330	.	+	.	chr1:165412143-165412905+
chr1	DNAEfinder	.	165412386	165412386	.	+	.	chr1:165412143-165412905+
chr1	DNAEfinder	.	165412407	165412407	.	+	.	chr1:165412143-165412905+
chr1	DNAEfinder	.	165412415	165412415	.	+	.	chr1:165412143-165412905+
chr1	DNAEfinder	.	165412421	165412421	.	+	.	chr1:165412143-165412905+
chr1	DNAEfinder	.	165412443	165412443	.	+	.	chr1:165412143-165412905+
chr1	DNAEfinder	.	216566897	216566897	.	+	.	chr1:216562039-216567022+
chr1	DNAEfinder	.	216566907	216566907	.	+	.	chr1:216562039-216567022+
chr1	DNAEfinder	.	216566910	216566910	.	+	.	chr1:216562039-216567022+
chr1	DNAEfinder	.	216566929	216566929	.	+	.	chr1:216562039-216567022+
chr1	DNAEfinder	.	216566953	216566953	.	+	.	chr1:216562039-216567022+
chr1	DNAEfinder	.	216566955	216566955	.	+	.	chr1:216562039-216567022+
chr1	DNAEfinder	.	216566958	216566958	.	+	.	chr1:216562039-216567022+
chr1	DNAEfinder	.	216566964	216566964	.	+	.	chr1:216562039-216567022+
chr2	DNAEfinder	.	171353311	171353311	.	+	.	chr2:171351480-171354575+
chr2	DNAEfinder	.	171353314	171353314	.	+	.	chr2:171351480-171354575+
chr2	DNAEfinder	.	171353315	171353315	.	+	.	chr2:171351480-171354575+
chr2	DNAEfinder	.	171353318	171353318	.	+	.	chr2:171351480-171354575+
chr2	DNAEfinder	.	171353323	171353323	.	+	.	chr2:171351480-171354575+
chr2	DNAEfinder	.	171353329	171353329	.	+	.	chr2:171351480-171354575+
chr2	DNAEfinder	.	171353332	171353332	.	+	.	chr2:171351480-171354575+
chr2	DNAEfinder	.	171353349	171353349	.	+	.	chr2:171351480-171354575+
chr2	DNAEfinder	.	171353359	171353359	.	+	.	chr2:171351480-171354575+
chr2	DNAEfinder	.	98205424	98205424	.	-	.	chr2:98203881-98205521-
chr2	DNAEfinder	.	98205414	98205414	.	-	.	chr2:98203881-98205521-
chr2	DNAEfinder	.	98205408	98205408	.	-	.	chr2:98203881-98205521-
chr2	DNAEfinder	.	98205402	98205402	.	-	.	chr2:98203881-98205521-
chr2	DNAEfinder	.	98205393	98205393	.	-	.	chr2:98203881-98205521-
chr2	DNAEfinder	.	98205388	98205388	.	-	.	chr2:98203881-98205521-
chr2	DNAEfinder	.	98205384	98205384	.	-	.	chr2:98203881-98205521-
chr2	DNAEfinder	.	98205381	98205381	.	-	.	chr2:98203881-98205521-
chr2	DNAEfinder	.	98205375	98205375	.	-	.	chr2:98203881-98205521-
chr3	DNAEfinder	.	181601653	181601653	.	+	.	chr3:181601023-181601867+
chr3	DNAEfinder	.	181601658	181601658	.	+	.	chr3:181601023-181601867+
chr3	DNAEfinder	.	181601677	181601677	.	+	.	chr3:181601023-181601867+
chr3	DNAEfinder	.	181601687	181601687	.	+	.	chr3:181601023-181601867+
chr3	DNAEfinder	.	181601698	181601698	.	+	.	chr3:181601023-181601867+
chr3	DNAEfinder	.	181601699	181601699	.	+	.	chr3:181601023-181601867+
chr3	DNAEfinder	.	181601700	181601700	.	+	.	chr3:181601023-181601867+
chr3	DNAEfinder	.	181601704	181601704	.	+	.	chr3:181601023-181601867+
chr3	DNAEfinder	.	201382398	201382398	.	-	.	chr3:201382280-201387256-
chr3	DNAEfinder	.	201382388	201382388	.	-	.	chr3:201382280-201387256-
chr3	DNAEfinder	.	201382385	201382385	.	-	.	chr3:201382280-201387256-
chr3	DNAEfinder	.	201382366	201382366	.	-	.	chr3:201382280-201387256-
chr3	DNAEfinder	.	201382348	201382348	.	-	.	chr3:201382280-201387256-
chr3	DNAEfinder	.	201382342	201382342	.	-	.	chr3:201382280-201387256-
chr3	DNAEfinder	.	201382340	201382340	.	-	.	chr3:201382280-201387256-
chr3	DNAEfinder	.	201382337	201382337	.	-	.	chr3:201382280-201387256-
chr3	DNAEfinder	.	201382331	201382331	.	-	.	chr3:201382280-201387256-
chr3	DNAEfinder	.	74613997	74613997	.	+	.	chr3:74613868-74614147+
chr3	DNAEfinder	.	74613998	74613998	.	+	.	chr3:74613868-74614147+
chr3	DNAEfinder	.	74614002	74614002	.	+	.	chr3:74613868-74614147+
chr3	DNAEfinder	.	74614003	74614003	.	+	.	chr3:74613868-74614147+
chr3	DNAEfinder	.	74614004	74614004	.	+	.	chr3:74613868-74614147+
chr3	DNAEfinder	.	74614005	74614005	.	+	.	chr3:74613868-74614147+
chr3	DNAEfinder	.	74614016	74614016	.	+	.	chr3:74613868-74614147+
chr3	DNAEfinder	.	74614035	74614035	.	+	.	chr3:74613868-74614147+
chr3	DNAEfinder	.	74614037	74614037	.	+	.	chr3:74613868-74614147+
chr3	DNAEfinder	.	74614052	74614052	.	+	.	chr3:74613868-74614147+
chr4	DNAEfinder	.	116082508	116082508	.	-	.	chr4:116082368-116084488-
chr4	DNAEfinder	.	116082506	116082506	.	-	.	chr4:116082368-116084488-
chr4	DNAEfinder	.	116082505	116082505	.	-	.	chr4:116082368-116084488-
chr4	DNAEfinder	.	116082504	116082504	.	-	.	chr4:116082368-116084488-
chr4	DNAEfinder	.	116082502	116082502	.	-	.	chr4:116082368-116084488-
chr4	DNAEfinder	.	116082500	116082500	.	-	.	chr4:116082368-116084488-
chr4	DNAEfinder	.	116082497	116082497	.	-	.	chr4:116082368-116084488-
chr4	DNAEfinder	.	116082496	116082496	.	-	.	chr4:116082368-116084488-
chr5	DNAEfinder	.	44886021	44886021	.	+	.	chr5:44884727-44886163+
chr5	DNAEfinder	.	44886022	44886022	.	+	.	chr5:44884727-44886163+
chr5	DNAEfinder	.	44886026	44886026	.	+	.	chr5:44884727-44886163+
chr5	DNAEfinder	.	44886027	44886027	.	+	.	chr5:44884727-44886163+
chr5	DNAEfinder	.	44886029	44886029	.	+	.	chr5:44884727-44886163+
chr5	DNAEfinder	.	44886030	44886030	.	+	.	chr5:44884727-44886163+
chr5	DNAEfinder	.	44886032	44886032	.	+	.	chr5:44884727-44886163+
chr5	DNAEfinder	.	44886035	44886035	.	+	.	chr5:44884727-44886163+
chr6	DNAEfinder	.	61079514	61079514	.	+	.	chr6:61077642-61081282+
chr6	DNAEfinder	.	61079519	61079519	.	+	.	chr6:61077642-61081282+
chr6	DNAEfinder	.	61079528	61079528	.	+	.	chr6:61077642-61081282+
chr6	DNAEfinder	.	61079531	61079531	.	+	.	chr6:61077642-61081282+
chr6	DNAEfinder	.	61079540	61079540	.	+	.	chr6:61077642-61081282+
chr6	DNAEfinder	.	61079547	61079547	.	+	.	chr6:61077642-61081282+
chr6	DNAEfinder	.	61079553	61079553	.	+	.	chr6:61077642-61081282+
chr6	DNAEfinder	.	61079561	61079561	.	+	.	chr6:61077642-61081282+
chr6	DNAEfinder	.	61079562	61079562	.	+	.	chr6:61077642-61081282+
chrUn_GL343358	DNAEfinder	.	655461	655461	.	-	.	chrUn_GL343358:654453-656702-
chrUn_GL343358	DNAEfinder	.	655349	655349	.	-	.	chrUn_GL343358:654453-656702-
chrUn_GL343358	DNAEfinder	.	655281	655281	.	-	.	chrUn_GL343358:654453-656702-
chrUn_GL343358	DNAEfinder	.	655197	655197	.	-	.	chrUn_GL343358:654453-656702-
chrUn_GL343358	DNAEfinder	.	655190	655190	.	-	.	chrUn_GL343358:654453-656702-
chrUn_GL343358	DNAEfinder	.	654987	654987	.	-	.	chrUn_GL343358:654453-656702-
chrUn_GL343358	DNAEfinder	.	654921	654921	.	-	.	chrUn_GL343358:654453-656702-
chrUn_GL343358	DNAEfinder	.	654765	654765	.	-	.	chrUn_GL343358:654453-656702-
chrUn_GL344001	DNAEfinder	.	80328	80328	.	+	.	chrUn_GL344001:80068-80429+
chrUn_GL344001	DNAEfinder	.	80329	80329	.	+	.	chrUn_GL344001:80068-80429+
chrUn_GL344001	DNAEfinder	.	80330	80330	.	+	.	chrUn_GL344001:80068-80429+
chrUn_GL344001	DNAEfinder	.	80331	80331	.	+	.	chrUn_GL344001:80068-80429+
chrUn_GL344001	DNAEfinder	.	80333	80333	.	+	.	chrUn_GL344001:80068-80429+
chrUn_GL344001	DNAEfinder	.	80334	80334	.	+	.	chrUn_GL344001:80068-80429+
chrUn_GL344001	DNAEfinder	.	80335	80335	.	+	.	chrUn_GL344001:80068-80429+
chrUn_GL344001	DNAEfinder	.	80336	80336	.	+	.	chrUn_GL344001:80068-80429+
track name="Edited Sites (A) anoCar2 Lizard LINE L2 1e-8 8" color=255,0,0 visibility=1
chr1	DNAEfinder	.	117530938	117530938	.	+	.	chr1:117530834-117531390+
chr1	DNAEfinder	.	117530944	117530944	.	+	.	chr1:117530834-117531390+
chr1	DNAEfinder	.	117530961	117530961	.	+	.	chr1:117530834-117531390+
chr1	DNAEfinder	.	117530964	117530964	.	+	.	chr1:117530834-117531390+
chr1	DNAEfinder	.	117530968	117530968	.	+	.	chr1:117530834-117531390+
chr1	DNAEfinder	.	117530974	117530974	.	+	.	chr1:117530834-117531390+
chr1	DNAEfinder	.	117530992	117530992	.	+	.	chr1:117530834-117531390+
chr1	DNAEfinder	.	117530995	117530995	.	+	.	chr1:117530834-117531390+
chr1	DNAEfinder	.	117530996	117530996	.	+	.	chr1:117530834-117531390+
chr1	DNAEfinder	.	117531005	117531005	.	+	.	chr1:117530834-117531390+
chr1	DNAEfinder	.	117531014	117531014	.	+	.	chr1:117530834-117531390+
chr1	DNAEfinder	.	122444544	122444544	.	+	.	chr1:122444475-122444824+
chr1	DNAEfinder	.	122444584	122444584	.	+	.	chr1:122444475-122444824+
chr1	DNAEfinder	.	122444624	122444624	.	+	.	chr1:122444475-122444824+
chr1	DNAEfinder	.	122444707	122444707	.	+	.	chr1:122444475-122444824+
chr1	DNAEfinder	.	122444728	122444728	.	+	.	chr1:122444475-122444824+
chr1	DNAEfinder	.	122444734	122444734	.	+	.	chr1:122444475-122444824+
chr1	DNAEfinder	.	122444775	122444775	.	+	.	chr1:122444475-122444824+
chr1	DNAEfinder	.	122444783	122444783	.	+	.	chr1:122444475-122444824+
chr1	DNAEfinder	.	157021707	157021707	.	+	.	chr1:157021257-157022422+
chr1	DNAEfinder	.	157021714	157021714	.	+	.	chr1:157021257-157022422+
chr1	DNAEfinder	.	157021719	157021719	.	+	.	chr1:157021257-157022422+
chr1	DNAEfinder	.	157021720	157021720	.	+	.	chr1:157021257-157022422+
chr1	DNAEfinder	.	157021737	157021737	.	+	.	chr1:157021257-157022422+
chr1	DNAEfinder	.	157021741	157021741	.	+	.	chr1:157021257-157022422+
chr1	DNAEfinder	.	157021746	157021746	.	+	.	chr1:157021257-157022422+
chr1	DNAEfinder	.	157021787	157021787	.	+	.	chr1:157021257-157022422+
chr1	DNAEfinder	.	168996167	168996167	.	+	.	chr1:168995996-168996373+
chr1	DNAEfinder	.	168996169	168996169	.	+	.	chr1:168995996-168996373+
chr1	DNAEfinder	.	168996239	168996239	.	+	.	chr1:168995996-168996373+
chr1	DNAEfinder	.	168996261	168996261	.	+	.	chr1:168995996-168996373+
chr1	DNAEfinder	.	168996308	168996308	.	+	.	chr1:168995996-168996373+
chr1	DNAEfinder	.	168996322	168996322	.	+	.	chr1:168995996-168996373+
chr1	DNAEfinder	.	168996329	168996329	.	+	.	chr1:168995996-168996373+
chr1	DNAEfinder	.	168996343	168996343	.	+	.	chr1:168995996-168996373+
chr1	DNAEfinder	.	171761090	171761090	.	-	.	chr1:171760823-171761183-
chr1	DNAEfinder	.	171761088	171761088	.	-	.	chr1:171760823-171761183-
chr1	DNAEfinder	.	171761086	171761086	.	-	.	chr1:171760823-171761183-
chr1	DNAEfinder	.	171761074	171761074	.	-	.	chr1:171760823-171761183-
chr1	DNAEfinder	.	171761071	171761071	.	-	.	chr1:171760823-171761183-
chr1	DNAEfinder	.	171761059	171761059	.	-	.	chr1:171760823-171761183-
chr1	DNAEfinder	.	171761056	171761056	.	-	.	chr1:171760823-171761183-
chr1	DNAEfinder	.	171761053	171761053	.	-	.	chr1:171760823-171761183-
chr1	DNAEfinder	.	194219955	194219955	.	+	.	chr1:194219639-194220121+
chr1	DNAEfinder	.	194219974	194219974	.	+	.	chr1:194219639-194220121+
chr1	DNAEfinder	.	194219975	194219975	.	+	.	chr1:194219639-194220121+
chr1	DNAEfinder	.	194219976	194219976	.	+	.	chr1:194219639-194220121+
chr1	DNAEfinder	.	194219977	194219977	.	+	.	chr1:194219639-194220121+
chr1	DNAEfinder	.	194219978	194219978	.	+	.	chr1:194219639-194220121+
chr1	DNAEfinder	.	194219980	194219980	.	+	.	chr1:194219639-194220121+
chr1	DNAEfinder	.	194219981	194219981	.	+	.	chr1:194219639-194220121+
chr1	DNAEfinder	.	194219986	194219986	.	+	.	chr1:194219639-194220121+
chr1	DNAEfinder	.	194219987	194219987	.	+	.	chr1:194219639-194220121+
chr1	DNAEfinder	.	200188259	200188259	.	+	.	chr1:200187451-200188674+
chr1	DNAEfinder	.	200188309	200188309	.	+	.	chr1:200187451-200188674+
chr1	DNAEfinder	.	200188312	200188312	.	+	.	chr1:200187451-200188674+
chr1	DNAEfinder	.	200188323	200188323	.	+	.	chr1:200187451-200188674+
chr1	DNAEfinder	.	200188338	200188338	.	+	.	chr1:200187451-200188674+
chr1	DNAEfinder	.	200188343	200188343	.	+	.	chr1:200187451-200188674+
chr1	DNAEfinder	.	200188443	200188443	.	+	.	chr1:200187451-200188674+
chr1	DNAEfinder	.	200188448	200188448	.	+	.	chr1:200187451-200188674+
chr1	DNAEfinder	.	200188471	200188471	.	+	.	chr1:200187451-200188674+
chr1	DNAEfinder	.	200188492	200188492	.	+	.	chr1:200187451-200188674+
chr1	DNAEfinder	.	200188572	200188572	.	+	.	chr1:200187451-200188674+
chr1	DNAEfinder	.	226223286	226223286	.	-	.	chr1:226223021-226223404-
chr1	DNAEfinder	.	226223284	226223284	.	-	.	chr1:226223021-226223404-
chr1	DNAEfinder	.	226223282	226223282	.	-	.	chr1:226223021-226223404-
chr1	DNAEfinder	.	226223270	226223270	.	-	.	chr1:226223021-226223404-
chr1	DNAEfinder	.	226223267	226223267	.	-	.	chr1:226223021-226223404-
chr1	DNAEfinder	.	226223255	226223255	.	-	.	chr1:226223021-226223404-
chr1	DNAEfinder	.	226223252	226223252	.	-	.	chr1:226223021-226223404-
chr1	DNAEfinder	.	226223249	226223249	.	-	.	chr1:226223021-226223404-
chr1	DNAEfinder	.	226223245	226223245	.	-	.	chr1:226223021-226223404-
chr1	DNAEfinder	.	258575985	258575985	.	+	.	chr1:258575746-258576267+
chr1	DNAEfinder	.	258575990	258575990	.	+	.	chr1:258575746-258576267+
chr1	DNAEfinder	.	258575998	258575998	.	+	.	chr1:258575746-258576267+
chr1	DNAEfinder	.	258576000	258576000	.	+	.	chr1:258575746-258576267+
chr1	DNAEfinder	.	258576002	258576002	.	+	.	chr1:258575746-258576267+
chr1	DNAEfinder	.	258576014	258576014	.	+	.	chr1:258575746-258576267+
chr1	DNAEfinder	.	258576017	258576017	.	+	.	chr1:258575746-258576267+
chr1	DNAEfinder	.	258576029	258576029	.	+	.	chr1:258575746-258576267+
chr1	DNAEfinder	.	258576032	258576032	.	+	.	chr1:258575746-258576267+
chr1	DNAEfinder	.	258576035	258576035	.	+	.	chr1:258575746-258576267+
chr1	DNAEfinder	.	258576037	258576037	.	+	.	chr1:258575746-258576267+
chr1	DNAEfinder	.	258576049	258576049	.	+	.	chr1:258575746-258576267+
chr1	DNAEfinder	.	258576060	258576060	.	+	.	chr1:258575746-258576267+
chr1	DNAEfinder	.	258610351	258610351	.	+	.	chr1:258610112-258610629+
chr1	DNAEfinder	.	258610364	258610364	.	+	.	chr1:258610112-258610629+
chr1	DNAEfinder	.	258610366	258610366	.	+	.	chr1:258610112-258610629+
chr1	DNAEfinder	.	258610368	258610368	.	+	.	chr1:258610112-258610629+
chr1	DNAEfinder	.	258610380	258610380	.	+	.	chr1:258610112-258610629+
chr1	DNAEfinder	.	258610383	258610383	.	+	.	chr1:258610112-258610629+
chr1	DNAEfinder	.	258610395	258610395	.	+	.	chr1:258610112-258610629+
chr1	DNAEfinder	.	258610398	258610398	.	+	.	chr1:258610112-258610629+
chr1	DNAEfinder	.	258610403	258610403	.	+	.	chr1:258610112-258610629+
chr1	DNAEfinder	.	258610415	258610415	.	+	.	chr1:258610112-258610629+
chr1	DNAEfinder	.	28535920	28535920	.	+	.	chr1:28533746-28536816+
chr1	DNAEfinder	.	28535924	28535924	.	+	.	chr1:28533746-28536816+
chr1	DNAEfinder	.	28535960	28535960	.	+	.	chr1:28533746-28536816+
chr1	DNAEfinder	.	28535967	28535967	.	+	.	chr1:28533746-28536816+
chr1	DNAEfinder	.	28535979	28535979	.	+	.	chr1:28533746-28536816+
chr1	DNAEfinder	.	28535992	28535992	.	+	.	chr1:28533746-28536816+
chr1	DNAEfinder	.	28535999	28535999	.	+	.	chr1:28533746-28536816+
chr1	DNAEfinder	.	28536029	28536029	.	+	.	chr1:28533746-28536816+
chr1	DNAEfinder	.	51729591	51729591	.	-	.	chr1:51729276-51729599-
chr1	DNAEfinder	.	51729575	51729575	.	-	.	chr1:51729276-51729599-
chr1	DNAEfinder	.	51729564	51729564	.	-	.	chr1:51729276-51729599-
chr1	DNAEfinder	.	51729555	51729555	.	-	.	chr1:51729276-51729599-
chr1	DNAEfinder	.	51729538	51729538	.	-	.	chr1:51729276-51729599-
chr1	DNAEfinder	.	51729522	51729522	.	-	.	chr1:51729276-51729599-
chr1	DNAEfinder	.	51729490	51729490	.	-	.	chr1:51729276-51729599-
chr1	DNAEfinder	.	51729470	51729470	.	-	.	chr1:51729276-51729599-
chr1	DNAEfinder	.	8071359	8071359	.	-	.	chr1:8071081-8071549-
chr1	DNAEfinder	.	8071357	8071357	.	-	.	chr1:8071081-8071549-
chr1	DNAEfinder	.	8071343	8071343	.	-	.	chr1:8071081-8071549-
chr1	DNAEfinder	.	8071340	8071340	.	-	.	chr1:8071081-8071549-
chr1	DNAEfinder	.	8071328	8071328	.	-	.	chr1:8071081-8071549-
chr1	DNAEfinder	.	8071325	8071325	.	-	.	chr1:8071081-8071549-
chr1	DNAEfinder	.	8071322	8071322	.	-	.	chr1:8071081-8071549-
chr1	DNAEfinder	.	8071318	8071318	.	-	.	chr1:8071081-8071549-
chr1	DNAEfinder	.	85389136	85389136	.	-	.	chr1:85388860-85389140-
chr1	DNAEfinder	.	85389060	85389060	.	-	.	chr1:85388860-85389140-
chr1	DNAEfinder	.	85389051	85389051	.	-	.	chr1:85388860-85389140-
chr1	DNAEfinder	.	85389030	85389030	.	-	.	chr1:85388860-85389140-
chr1	DNAEfinder	.	85389006	85389006	.	-	.	chr1:85388860-85389140-
chr1	DNAEfinder	.	85388977	85388977	.	-	.	chr1:85388860-85389140-
chr1	DNAEfinder	.	85388967	85388967	.	-	.	chr1:85388860-85389140-
chr1	DNAEfinder	.	85388963	85388963	.	-	.	chr1:85388860-85389140-
chr1	DNAEfinder	.	85388943	85388943	.	-	.	chr1:85388860-85389140-
chr1	DNAEfinder	.	87696252	87696252	.	-	.	chr1:87695980-87696641-
chr1	DNAEfinder	.	87696244	87696244	.	-	.	chr1:87695980-87696641-
chr1	DNAEfinder	.	87696242	87696242	.	-	.	chr1:87695980-87696641-
chr1	DNAEfinder	.	87696228	87696228	.	-	.	chr1:87695980-87696641-
chr1	DNAEfinder	.	87696225	87696225	.	-	.	chr1:87695980-87696641-
chr1	DNAEfinder	.	87696213	87696213	.	-	.	chr1:87695980-87696641-
chr1	DNAEfinder	.	87696210	87696210	.	-	.	chr1:87695980-87696641-
chr1	DNAEfinder	.	87696207	87696207	.	-	.	chr1:87695980-87696641-
chr1	DNAEfinder	.	87696205	87696205	.	-	.	chr1:87695980-87696641-
chr1	DNAEfinder	.	87696182	87696182	.	-	.	chr1:87695980-87696641-
chr1	DNAEfinder	.	89245208	89245208	.	-	.	chr1:89244848-89245395-
chr1	DNAEfinder	.	89245205	89245205	.	-	.	chr1:89244848-89245395-
chr1	DNAEfinder	.	89245200	89245200	.	-	.	chr1:89244848-89245395-
chr1	DNAEfinder	.	89245192	89245192	.	-	.	chr1:89244848-89245395-
chr1	DNAEfinder	.	89245191	89245191	.	-	.	chr1:89244848-89245395-
chr1	DNAEfinder	.	89245185	89245185	.	-	.	chr1:89244848-89245395-
chr1	DNAEfinder	.	89245171	89245171	.	-	.	chr1:89244848-89245395-
chr1	DNAEfinder	.	89245167	89245167	.	-	.	chr1:89244848-89245395-
chr2	DNAEfinder	.	125523370	125523370	.	-	.	chr2:125522944-125523547-
chr2	DNAEfinder	.	125523365	125523365	.	-	.	chr2:125522944-125523547-
chr2	DNAEfinder	.	125523359	125523359	.	-	.	chr2:125522944-125523547-
chr2	DNAEfinder	.	125523346	125523346	.	-	.	chr2:125522944-125523547-
chr2	DNAEfinder	.	125523314	125523314	.	-	.	chr2:125522944-125523547-
chr2	DNAEfinder	.	125523308	125523308	.	-	.	chr2:125522944-125523547-
chr2	DNAEfinder	.	125523286	125523286	.	-	.	chr2:125522944-125523547-
chr2	DNAEfinder	.	125523261	125523261	.	-	.	chr2:125522944-125523547-
chr2	DNAEfinder	.	125523244	125523244	.	-	.	chr2:125522944-125523547-
chr2	DNAEfinder	.	125523238	125523238	.	-	.	chr2:125522944-125523547-
chr2	DNAEfinder	.	125523224	125523224	.	-	.	chr2:125522944-125523547-
chr2	DNAEfinder	.	140735738	140735738	.	-	.	chr2:140735475-140735946-
chr2	DNAEfinder	.	140735736	140735736	.	-	.	chr2:140735475-140735946-
chr2	DNAEfinder	.	140735734	140735734	.	-	.	chr2:140735475-140735946-
chr2	DNAEfinder	.	140735722	140735722	.	-	.	chr2:140735475-140735946-
chr2	DNAEfinder	.	140735720	140735720	.	-	.	chr2:140735475-140735946-
chr2	DNAEfinder	.	140735719	140735719	.	-	.	chr2:140735475-140735946-
chr2	DNAEfinder	.	140735707	140735707	.	-	.	chr2:140735475-140735946-
chr2	DNAEfinder	.	140735704	140735704	.	-	.	chr2:140735475-140735946-
chr2	DNAEfinder	.	140735701	140735701	.	-	.	chr2:140735475-140735946-
chr2	DNAEfinder	.	140735700	140735700	.	-	.	chr2:140735475-140735946-
chr2	DNAEfinder	.	140735697	140735697	.	-	.	chr2:140735475-140735946-
chr2	DNAEfinder	.	140735687	140735687	.	-	.	chr2:140735475-140735946-
chr2	DNAEfinder	.	140735675	140735675	.	-	.	chr2:140735475-140735946-
chr2	DNAEfinder	.	159153465	159153465	.	-	.	chr2:159153205-159153959-
chr2	DNAEfinder	.	159153456	159153456	.	-	.	chr2:159153205-159153959-
chr2	DNAEfinder	.	159153451	159153451	.	-	.	chr2:159153205-159153959-
chr2	DNAEfinder	.	159153444	159153444	.	-	.	chr2:159153205-159153959-
chr2	DNAEfinder	.	159153439	159153439	.	-	.	chr2:159153205-159153959-
chr2	DNAEfinder	.	159153428	159153428	.	-	.	chr2:159153205-159153959-
chr2	DNAEfinder	.	159153420	159153420	.	-	.	chr2:159153205-159153959-
chr2	DNAEfinder	.	159153408	159153408	.	-	.	chr2:159153205-159153959-
chr2	DNAEfinder	.	159153384	159153384	.	-	.	chr2:159153205-159153959-
chr2	DNAEfinder	.	159153383	159153383	.	-	.	chr2:159153205-159153959-
chr2	DNAEfinder	.	159153370	159153370	.	-	.	chr2:159153205-159153959-
chr2	DNAEfinder	.	159361838	159361838	.	+	.	chr2:159361684-159362091+
chr2	DNAEfinder	.	159361846	159361846	.	+	.	chr2:159361684-159362091+
chr2	DNAEfinder	.	159361850	159361850	.	+	.	chr2:159361684-159362091+
chr2	DNAEfinder	.	159361862	159361862	.	+	.	chr2:159361684-159362091+
chr2	DNAEfinder	.	159361877	159361877	.	+	.	chr2:159361684-159362091+
chr2	DNAEfinder	.	159361879	159361879	.	+	.	chr2:159361684-159362091+
chr2	DNAEfinder	.	159361880	159361880	.	+	.	chr2:159361684-159362091+
chr2	DNAEfinder	.	159361883	159361883	.	+	.	chr2:159361684-159362091+
chr2	DNAEfinder	.	159361884	159361884	.	+	.	chr2:159361684-159362091+
chr2	DNAEfinder	.	159361887	159361887	.	+	.	chr2:159361684-159362091+
chr2	DNAEfinder	.	159361909	159361909	.	+	.	chr2:159361684-159362091+
chr2	DNAEfinder	.	164289377	164289377	.	-	.	chr2:164289100-164289518-
chr2	DNAEfinder	.	164289374	164289374	.	-	.	chr2:164289100-164289518-
chr2	DNAEfinder	.	164289372	164289372	.	-	.	chr2:164289100-164289518-
chr2	DNAEfinder	.	164289351	164289351	.	-	.	chr2:164289100-164289518-
chr2	DNAEfinder	.	164289350	164289350	.	-	.	chr2:164289100-164289518-
chr2	DNAEfinder	.	164289331	164289331	.	-	.	chr2:164289100-164289518-
chr2	DNAEfinder	.	164289330	164289330	.	-	.	chr2:164289100-164289518-
chr2	DNAEfinder	.	164289323	164289323	.	-	.	chr2:164289100-164289518-
chr2	DNAEfinder	.	164584479	164584479	.	+	.	chr2:164583883-164584743+
chr2	DNAEfinder	.	164584495	164584495	.	+	.	chr2:164583883-164584743+
chr2	DNAEfinder	.	164584510	164584510	.	+	.	chr2:164583883-164584743+
chr2	DNAEfinder	.	164584513	164584513	.	+	.	chr2:164583883-164584743+
chr2	DNAEfinder	.	164584516	164584516	.	+	.	chr2:164583883-164584743+
chr2	DNAEfinder	.	164584517	164584517	.	+	.	chr2:164583883-164584743+
chr2	DNAEfinder	.	164584520	164584520	.	+	.	chr2:164583883-164584743+
chr2	DNAEfinder	.	164584542	164584542	.	+	.	chr2:164583883-164584743+
chr2	DNAEfinder	.	164584558	164584558	.	+	.	chr2:164583883-164584743+
chr2	DNAEfinder	.	164584575	164584575	.	+	.	chr2:164583883-164584743+
chr2	DNAEfinder	.	164584576	164584576	.	+	.	chr2:164583883-164584743+
chr2	DNAEfinder	.	189820040	189820040	.	-	.	chr2:189819738-189820951-
chr2	DNAEfinder	.	189820031	189820031	.	-	.	chr2:189819738-189820951-
chr2	DNAEfinder	.	189820030	189820030	.	-	.	chr2:189819738-189820951-
chr2	DNAEfinder	.	189820026	189820026	.	-	.	chr2:189819738-189820951-
chr2	DNAEfinder	.	189820022	189820022	.	-	.	chr2:189819738-189820951-
chr2	DNAEfinder	.	189820020	189820020	.	-	.	chr2:189819738-189820951-
chr2	DNAEfinder	.	189820015	189820015	.	-	.	chr2:189819738-189820951-
chr2	DNAEfinder	.	189820009	189820009	.	-	.	chr2:189819738-189820951-
chr2	DNAEfinder	.	189820006	189820006	.	-	.	chr2:189819738-189820951-
chr2	DNAEfinder	.	189820003	189820003	.	-	.	chr2:189819738-189820951-
chr2	DNAEfinder	.	189820002	189820002	.	-	.	chr2:189819738-189820951-
chr2	DNAEfinder	.	189819992	189819992	.	-	.	chr2:189819738-189820951-
chr2	DNAEfinder	.	189819989	189819989	.	-	.	chr2:189819738-189820951-
chr2	DNAEfinder	.	189819986	189819986	.	-	.	chr2:189819738-189820951-
chr2	DNAEfinder	.	189819985	189819985	.	-	.	chr2:189819738-189820951-
chr2	DNAEfinder	.	189819982	189819982	.	-	.	chr2:189819738-189820951-
chr2	DNAEfinder	.	189819960	189819960	.	-	.	chr2:189819738-189820951-
chr2	DNAEfinder	.	36646294	36646294	.	+	.	chr2:36646149-36646470+
chr2	DNAEfinder	.	36646296	36646296	.	+	.	chr2:36646149-36646470+
chr2	DNAEfinder	.	36646304	36646304	.	+	.	chr2:36646149-36646470+
chr2	DNAEfinder	.	36646314	36646314	.	+	.	chr2:36646149-36646470+
chr2	DNAEfinder	.	36646316	36646316	.	+	.	chr2:36646149-36646470+
chr2	DNAEfinder	.	36646322	36646322	.	+	.	chr2:36646149-36646470+
chr2	DNAEfinder	.	36646323	36646323	.	+	.	chr2:36646149-36646470+
chr2	DNAEfinder	.	36646335	36646335	.	+	.	chr2:36646149-36646470+
chr2	DNAEfinder	.	36646346	36646346	.	+	.	chr2:36646149-36646470+
chr2	DNAEfinder	.	36646348	36646348	.	+	.	chr2:36646149-36646470+
chr2	DNAEfinder	.	49295810	49295810	.	-	.	chr2:49295545-49296073-
chr2	DNAEfinder	.	49295808	49295808	.	-	.	chr2:49295545-49296073-
chr2	DNAEfinder	.	49295806	49295806	.	-	.	chr2:49295545-49296073-
chr2	DNAEfinder	.	49295794	49295794	.	-	.	chr2:49295545-49296073-
chr2	DNAEfinder	.	49295791	49295791	.	-	.	chr2:49295545-49296073-
chr2	DNAEfinder	.	49295779	49295779	.	-	.	chr2:49295545-49296073-
chr2	DNAEfinder	.	49295776	49295776	.	-	.	chr2:49295545-49296073-
chr2	DNAEfinder	.	49295773	49295773	.	-	.	chr2:49295545-49296073-
chr2	DNAEfinder	.	49295772	49295772	.	-	.	chr2:49295545-49296073-
chr2	DNAEfinder	.	49295769	49295769	.	-	.	chr2:49295545-49296073-
chr2	DNAEfinder	.	49295747	49295747	.	-	.	chr2:49295545-49296073-
chr2	DNAEfinder	.	66575686	66575686	.	+	.	chr2:66573396-66575933+
chr2	DNAEfinder	.	66575689	66575689	.	+	.	chr2:66573396-66575933+
chr2	DNAEfinder	.	66575691	66575691	.	+	.	chr2:66573396-66575933+
chr2	DNAEfinder	.	66575697	66575697	.	+	.	chr2:66573396-66575933+
chr2	DNAEfinder	.	66575699	66575699	.	+	.	chr2:66573396-66575933+
chr2	DNAEfinder	.	66575700	66575700	.	+	.	chr2:66573396-66575933+
chr2	DNAEfinder	.	66575705	66575705	.	+	.	chr2:66573396-66575933+
chr2	DNAEfinder	.	66575706	66575706	.	+	.	chr2:66573396-66575933+
chr2	DNAEfinder	.	92123584	92123584	.	+	.	chr2:92123304-92123847+
chr2	DNAEfinder	.	92123592	92123592	.	+	.	chr2:92123304-92123847+
chr2	DNAEfinder	.	92123594	92123594	.	+	.	chr2:92123304-92123847+
chr2	DNAEfinder	.	92123608	92123608	.	+	.	chr2:92123304-92123847+
chr2	DNAEfinder	.	92123611	92123611	.	+	.	chr2:92123304-92123847+
chr2	DNAEfinder	.	92123623	92123623	.	+	.	chr2:92123304-92123847+
chr2	DNAEfinder	.	92123626	92123626	.	+	.	chr2:92123304-92123847+
chr2	DNAEfinder	.	92123629	92123629	.	+	.	chr2:92123304-92123847+
chr2	DNAEfinder	.	92123630	92123630	.	+	.	chr2:92123304-92123847+
chr2	DNAEfinder	.	92123633	92123633	.	+	.	chr2:92123304-92123847+
chr2	DNAEfinder	.	937560	937560	.	-	.	chr2:937278-937987-
chr2	DNAEfinder	.	937558	937558	.	-	.	chr2:937278-937987-
chr2	DNAEfinder	.	937544	937544	.	-	.	chr2:937278-937987-
chr2	DNAEfinder	.	937542	937542	.	-	.	chr2:937278-937987-
chr2	DNAEfinder	.	937535	937535	.	-	.	chr2:937278-937987-
chr2	DNAEfinder	.	937530	937530	.	-	.	chr2:937278-937987-
chr2	DNAEfinder	.	937527	937527	.	-	.	chr2:937278-937987-
chr2	DNAEfinder	.	937524	937524	.	-	.	chr2:937278-937987-
chr2	DNAEfinder	.	937523	937523	.	-	.	chr2:937278-937987-
chr2	DNAEfinder	.	937520	937520	.	-	.	chr2:937278-937987-
chr3	DNAEfinder	.	104521026	104521026	.	-	.	chr3:104520586-104523662-
chr3	DNAEfinder	.	104521007	104521007	.	-	.	chr3:104520586-104523662-
chr3	DNAEfinder	.	104520990	104520990	.	-	.	chr3:104520586-104523662-
chr3	DNAEfinder	.	104520945	104520945	.	-	.	chr3:104520586-104523662-
chr3	DNAEfinder	.	104520898	104520898	.	-	.	chr3:104520586-104523662-
chr3	DNAEfinder	.	104520873	104520873	.	-	.	chr3:104520586-104523662-
chr3	DNAEfinder	.	104520831	104520831	.	-	.	chr3:104520586-104523662-
chr3	DNAEfinder	.	104520806	104520806	.	-	.	chr3:104520586-104523662-
chr3	DNAEfinder	.	104520783	104520783	.	-	.	chr3:104520586-104523662-
chr3	DNAEfinder	.	104520772	104520772	.	-	.	chr3:104520586-104523662-
chr3	DNAEfinder	.	109569375	109569375	.	-	.	chr3:109569038-109569523-
chr3	DNAEfinder	.	109569347	109569347	.	-	.	chr3:109569038-109569523-
chr3	DNAEfinder	.	109569319	109569319	.	-	.	chr3:109569038-109569523-
chr3	DNAEfinder	.	109569304	109569304	.	-	.	chr3:109569038-109569523-
chr3	DNAEfinder	.	109569282	109569282	.	-	.	chr3:109569038-109569523-
chr3	DNAEfinder	.	109569237	109569237	.	-	.	chr3:109569038-109569523-
chr3	DNAEfinder	.	109569233	109569233	.	-	.	chr3:109569038-109569523-
chr3	DNAEfinder	.	109569221	109569221	.	-	.	chr3:109569038-109569523-
chr3	DNAEfinder	.	109569181	109569181	.	-	.	chr3:109569038-109569523-
chr3	DNAEfinder	.	126238778	126238778	.	-	.	chr3:126238513-126238927-
chr3	DNAEfinder	.	126238776	126238776	.	-	.	chr3:126238513-126238927-
chr3	DNAEfinder	.	126238774	126238774	.	-	.	chr3:126238513-126238927-
chr3	DNAEfinder	.	126238762	126238762	.	-	.	chr3:126238513-126238927-
chr3	DNAEfinder	.	126238759	126238759	.	-	.	chr3:126238513-126238927-
chr3	DNAEfinder	.	126238747	126238747	.	-	.	chr3:126238513-126238927-
chr3	DNAEfinder	.	126238744	126238744	.	-	.	chr3:126238513-126238927-
chr3	DNAEfinder	.	126238741	126238741	.	-	.	chr3:126238513-126238927-
chr3	DNAEfinder	.	126238737	126238737	.	-	.	chr3:126238513-126238927-
chr3	DNAEfinder	.	131326387	131326387	.	+	.	chr3:131325920-131327101+
chr3	DNAEfinder	.	131326414	131326414	.	+	.	chr3:131325920-131327101+
chr3	DNAEfinder	.	131326419	131326419	.	+	.	chr3:131325920-131327101+
chr3	DNAEfinder	.	131326446	131326446	.	+	.	chr3:131325920-131327101+
chr3	DNAEfinder	.	131326488	131326488	.	+	.	chr3:131325920-131327101+
chr3	DNAEfinder	.	131326546	131326546	.	+	.	chr3:131325920-131327101+
chr3	DNAEfinder	.	131326553	131326553	.	+	.	chr3:131325920-131327101+
chr3	DNAEfinder	.	131326593	131326593	.	+	.	chr3:131325920-131327101+
chr3	DNAEfinder	.	131326596	131326596	.	+	.	chr3:131325920-131327101+
chr3	DNAEfinder	.	132487375	132487375	.	-	.	chr3:132487121-132488677-
chr3	DNAEfinder	.	132487365	132487365	.	-	.	chr3:132487121-132488677-
chr3	DNAEfinder	.	132487360	132487360	.	-	.	chr3:132487121-132488677-
chr3	DNAEfinder	.	132487354	132487354	.	-	.	chr3:132487121-132488677-
chr3	DNAEfinder	.	132487352	132487352	.	-	.	chr3:132487121-132488677-
chr3	DNAEfinder	.	132487351	132487351	.	-	.	chr3:132487121-132488677-
chr3	DNAEfinder	.	132487346	132487346	.	-	.	chr3:132487121-132488677-
chr3	DNAEfinder	.	132487345	132487345	.	-	.	chr3:132487121-132488677-
chr3	DNAEfinder	.	147270981	147270981	.	-	.	chr3:147267034-147271493-
chr3	DNAEfinder	.	147270971	147270971	.	-	.	chr3:147267034-147271493-
chr3	DNAEfinder	.	147270959	147270959	.	-	.	chr3:147267034-147271493-
chr3	DNAEfinder	.	147270946	147270946	.	-	.	chr3:147267034-147271493-
chr3	DNAEfinder	.	147270901	147270901	.	-	.	chr3:147267034-147271493-
chr3	DNAEfinder	.	147270894	147270894	.	-	.	chr3:147267034-147271493-
chr3	DNAEfinder	.	147270892	147270892	.	-	.	chr3:147267034-147271493-
chr3	DNAEfinder	.	147270879	147270879	.	-	.	chr3:147267034-147271493-
chr3	DNAEfinder	.	147270818	147270818	.	-	.	chr3:147267034-147271493-
chr3	DNAEfinder	.	147270706	147270706	.	-	.	chr3:147267034-147271493-
chr3	DNAEfinder	.	151158748	151158748	.	-	.	chr3:151157511-151159261-
chr3	DNAEfinder	.	151158726	151158726	.	-	.	chr3:151157511-151159261-
chr3	DNAEfinder	.	151158710	151158710	.	-	.	chr3:151157511-151159261-
chr3	DNAEfinder	.	151158689	151158689	.	-	.	chr3:151157511-151159261-
chr3	DNAEfinder	.	151158663	151158663	.	-	.	chr3:151157511-151159261-
chr3	DNAEfinder	.	151158661	151158661	.	-	.	chr3:151157511-151159261-
chr3	DNAEfinder	.	151158656	151158656	.	-	.	chr3:151157511-151159261-
chr3	DNAEfinder	.	151158654	151158654	.	-	.	chr3:151157511-151159261-
chr3	DNAEfinder	.	151158653	151158653	.	-	.	chr3:151157511-151159261-
chr3	DNAEfinder	.	151158648	151158648	.	-	.	chr3:151157511-151159261-
chr3	DNAEfinder	.	156797304	156797304	.	+	.	chr3:156797133-156797586+
chr3	DNAEfinder	.	156797306	156797306	.	+	.	chr3:156797133-156797586+
chr3	DNAEfinder	.	156797314	156797314	.	+	.	chr3:156797133-156797586+
chr3	DNAEfinder	.	156797320	156797320	.	+	.	chr3:156797133-156797586+
chr3	DNAEfinder	.	156797323	156797323	.	+	.	chr3:156797133-156797586+
chr3	DNAEfinder	.	156797335	156797335	.	+	.	chr3:156797133-156797586+
chr3	DNAEfinder	.	156797338	156797338	.	+	.	chr3:156797133-156797586+
chr3	DNAEfinder	.	156797341	156797341	.	+	.	chr3:156797133-156797586+
chr3	DNAEfinder	.	164288351	164288351	.	+	.	chr3:164287294-164289357+
chr3	DNAEfinder	.	164288353	164288353	.	+	.	chr3:164287294-164289357+
chr3	DNAEfinder	.	164288355	164288355	.	+	.	chr3:164287294-164289357+
chr3	DNAEfinder	.	164288362	164288362	.	+	.	chr3:164287294-164289357+
chr3	DNAEfinder	.	164288363	164288363	.	+	.	chr3:164287294-164289357+
chr3	DNAEfinder	.	164288367	164288367	.	+	.	chr3:164287294-164289357+
chr3	DNAEfinder	.	164288370	164288370	.	+	.	chr3:164287294-164289357+
chr3	DNAEfinder	.	164288375	164288375	.	+	.	chr3:164287294-164289357+
chr3	DNAEfinder	.	164288379	164288379	.	+	.	chr3:164287294-164289357+
chr3	DNAEfinder	.	164288381	164288381	.	+	.	chr3:164287294-164289357+
chr3	DNAEfinder	.	165688341	165688341	.	+	.	chr3:165688238-165688450+
chr3	DNAEfinder	.	165688346	165688346	.	+	.	chr3:165688238-165688450+
chr3	DNAEfinder	.	165688393	165688393	.	+	.	chr3:165688238-165688450+
chr3	DNAEfinder	.	165688409	165688409	.	+	.	chr3:165688238-165688450+
chr3	DNAEfinder	.	165688414	165688414	.	+	.	chr3:165688238-165688450+
chr3	DNAEfinder	.	165688419	165688419	.	+	.	chr3:165688238-165688450+
chr3	DNAEfinder	.	165688420	165688420	.	+	.	chr3:165688238-165688450+
chr3	DNAEfinder	.	165688424	165688424	.	+	.	chr3:165688238-165688450+
chr3	DNAEfinder	.	171124555	171124555	.	-	.	chr3:171124389-171124823-
chr3	DNAEfinder	.	171124549	171124549	.	-	.	chr3:171124389-171124823-
chr3	DNAEfinder	.	171124534	171124534	.	-	.	chr3:171124389-171124823-
chr3	DNAEfinder	.	171124498	171124498	.	-	.	chr3:171124389-171124823-
chr3	DNAEfinder	.	171124489	171124489	.	-	.	chr3:171124389-171124823-
chr3	DNAEfinder	.	171124486	171124486	.	-	.	chr3:171124389-171124823-
chr3	DNAEfinder	.	171124485	171124485	.	-	.	chr3:171124389-171124823-
chr3	DNAEfinder	.	171124469	171124469	.	-	.	chr3:171124389-171124823-
chr3	DNAEfinder	.	172198136	172198136	.	-	.	chr3:172198009-172198539-
chr3	DNAEfinder	.	172198123	172198123	.	-	.	chr3:172198009-172198539-
chr3	DNAEfinder	.	172198101	172198101	.	-	.	chr3:172198009-172198539-
chr3	DNAEfinder	.	172198079	172198079	.	-	.	chr3:172198009-172198539-
chr3	DNAEfinder	.	172198058	172198058	.	-	.	chr3:172198009-172198539-
chr3	DNAEfinder	.	172198053	172198053	.	-	.	chr3:172198009-172198539-
chr3	DNAEfinder	.	172198043	172198043	.	-	.	chr3:172198009-172198539-
chr3	DNAEfinder	.	172198030	172198030	.	-	.	chr3:172198009-172198539-
chr3	DNAEfinder	.	177054344	177054344	.	-	.	chr3:177053719-177054461-
chr3	DNAEfinder	.	177054335	177054335	.	-	.	chr3:177053719-177054461-
chr3	DNAEfinder	.	177054326	177054326	.	-	.	chr3:177053719-177054461-
chr3	DNAEfinder	.	177054310	177054310	.	-	.	chr3:177053719-177054461-
chr3	DNAEfinder	.	177054282	177054282	.	-	.	chr3:177053719-177054461-
chr3	DNAEfinder	.	177054270	177054270	.	-	.	chr3:177053719-177054461-
chr3	DNAEfinder	.	177054256	177054256	.	-	.	chr3:177053719-177054461-
chr3	DNAEfinder	.	177054246	177054246	.	-	.	chr3:177053719-177054461-
chr3	DNAEfinder	.	181234873	181234873	.	-	.	chr3:181234724-181235109-
chr3	DNAEfinder	.	181234868	181234868	.	-	.	chr3:181234724-181235109-
chr3	DNAEfinder	.	181234862	181234862	.	-	.	chr3:181234724-181235109-
chr3	DNAEfinder	.	181234861	181234861	.	-	.	chr3:181234724-181235109-
chr3	DNAEfinder	.	181234835	181234835	.	-	.	chr3:181234724-181235109-
chr3	DNAEfinder	.	181234834	181234834	.	-	.	chr3:181234724-181235109-
chr3	DNAEfinder	.	181234822	181234822	.	-	.	chr3:181234724-181235109-
chr3	DNAEfinder	.	181234780	181234780	.	-	.	chr3:181234724-181235109-
chr3	DNAEfinder	.	181234768	181234768	.	-	.	chr3:181234724-181235109-
chr3	DNAEfinder	.	181234767	181234767	.	-	.	chr3:181234724-181235109-
chr3	DNAEfinder	.	182635666	182635666	.	-	.	chr3:182635371-182635824-
chr3	DNAEfinder	.	182635664	182635664	.	-	.	chr3:182635371-182635824-
chr3	DNAEfinder	.	182635662	182635662	.	-	.	chr3:182635371-182635824-
chr3	DNAEfinder	.	182635650	182635650	.	-	.	chr3:182635371-182635824-
chr3	DNAEfinder	.	182635647	182635647	.	-	.	chr3:182635371-182635824-
chr3	DNAEfinder	.	182635635	182635635	.	-	.	chr3:182635371-182635824-
chr3	DNAEfinder	.	182635632	182635632	.	-	.	chr3:182635371-182635824-
chr3	DNAEfinder	.	182635627	182635627	.	-	.	chr3:182635371-182635824-
chr3	DNAEfinder	.	199863346	199863346	.	-	.	chr3:199863178-199863433-
chr3	DNAEfinder	.	199863334	199863334	.	-	.	chr3:199863178-199863433-
chr3	DNAEfinder	.	199863332	199863332	.	-	.	chr3:199863178-199863433-
chr3	DNAEfinder	.	199863328	199863328	.	-	.	chr3:199863178-199863433-
chr3	DNAEfinder	.	199863282	199863282	.	-	.	chr3:199863178-199863433-
chr3	DNAEfinder	.	199863281	199863281	.	-	.	chr3:199863178-199863433-
chr3	DNAEfinder	.	199863262	199863262	.	-	.	chr3:199863178-199863433-
chr3	DNAEfinder	.	199863251	199863251	.	-	.	chr3:199863178-199863433-
chr3	DNAEfinder	.	65337437	65337437	.	+	.	chr3:65336561-65337737+
chr3	DNAEfinder	.	65337439	65337439	.	+	.	chr3:65336561-65337737+
chr3	DNAEfinder	.	65337446	65337446	.	+	.	chr3:65336561-65337737+
chr3	DNAEfinder	.	65337453	65337453	.	+	.	chr3:65336561-65337737+
chr3	DNAEfinder	.	65337470	65337470	.	+	.	chr3:65336561-65337737+
chr3	DNAEfinder	.	65337471	65337471	.	+	.	chr3:65336561-65337737+
chr3	DNAEfinder	.	65337478	65337478	.	+	.	chr3:65336561-65337737+
chr3	DNAEfinder	.	65337484	65337484	.	+	.	chr3:65336561-65337737+
chr3	DNAEfinder	.	69651020	69651020	.	+	.	chr3:69650616-69651283+
chr3	DNAEfinder	.	69651022	69651022	.	+	.	chr3:69650616-69651283+
chr3	DNAEfinder	.	69651036	69651036	.	+	.	chr3:69650616-69651283+
chr3	DNAEfinder	.	69651039	69651039	.	+	.	chr3:69650616-69651283+
chr3	DNAEfinder	.	69651051	69651051	.	+	.	chr3:69650616-69651283+
chr3	DNAEfinder	.	69651054	69651054	.	+	.	chr3:69650616-69651283+
chr3	DNAEfinder	.	69651057	69651057	.	+	.	chr3:69650616-69651283+
chr3	DNAEfinder	.	69651058	69651058	.	+	.	chr3:69650616-69651283+
chr3	DNAEfinder	.	93090659	93090659	.	-	.	chr3:93090417-93090976-
chr3	DNAEfinder	.	93090641	93090641	.	-	.	chr3:93090417-93090976-
chr3	DNAEfinder	.	93090638	93090638	.	-	.	chr3:93090417-93090976-
chr3	DNAEfinder	.	93090637	93090637	.	-	.	chr3:93090417-93090976-
chr3	DNAEfinder	.	93090635	93090635	.	-	.	chr3:93090417-93090976-
chr3	DNAEfinder	.	93090634	93090634	.	-	.	chr3:93090417-93090976-
chr3	DNAEfinder	.	93090628	93090628	.	-	.	chr3:93090417-93090976-
chr3	DNAEfinder	.	93090611	93090611	.	-	.	chr3:93090417-93090976-
chr4	DNAEfinder	.	104780725	104780725	.	-	.	chr4:104779421-104780841-
chr4	DNAEfinder	.	104780713	104780713	.	-	.	chr4:104779421-104780841-
chr4	DNAEfinder	.	104780707	104780707	.	-	.	chr4:104779421-104780841-
chr4	DNAEfinder	.	104780675	104780675	.	-	.	chr4:104779421-104780841-
chr4	DNAEfinder	.	104780654	104780654	.	-	.	chr4:104779421-104780841-
chr4	DNAEfinder	.	104780645	104780645	.	-	.	chr4:104779421-104780841-
chr4	DNAEfinder	.	104780608	104780608	.	-	.	chr4:104779421-104780841-
chr4	DNAEfinder	.	104780582	104780582	.	-	.	chr4:104779421-104780841-
chr4	DNAEfinder	.	108645293	108645293	.	-	.	chr4:108645021-108646830-
chr4	DNAEfinder	.	108645285	108645285	.	-	.	chr4:108645021-108646830-
chr4	DNAEfinder	.	108645283	108645283	.	-	.	chr4:108645021-108646830-
chr4	DNAEfinder	.	108645278	108645278	.	-	.	chr4:108645021-108646830-
chr4	DNAEfinder	.	108645269	108645269	.	-	.	chr4:108645021-108646830-
chr4	DNAEfinder	.	108645266	108645266	.	-	.	chr4:108645021-108646830-
chr4	DNAEfinder	.	108645259	108645259	.	-	.	chr4:108645021-108646830-
chr4	DNAEfinder	.	108645254	108645254	.	-	.	chr4:108645021-108646830-
chr4	DNAEfinder	.	108645251	108645251	.	-	.	chr4:108645021-108646830-
chr4	DNAEfinder	.	108645248	108645248	.	-	.	chr4:108645021-108646830-
chr4	DNAEfinder	.	108645247	108645247	.	-	.	chr4:108645021-108646830-
chr4	DNAEfinder	.	119456309	119456309	.	-	.	chr4:119456068-119456368-
chr4	DNAEfinder	.	119456302	119456302	.	-	.	chr4:119456068-119456368-
chr4	DNAEfinder	.	119456262	119456262	.	-	.	chr4:119456068-119456368-
chr4	DNAEfinder	.	119456233	119456233	.	-	.	chr4:119456068-119456368-
chr4	DNAEfinder	.	119456211	119456211	.	-	.	chr4:119456068-119456368-
chr4	DNAEfinder	.	119456184	119456184	.	-	.	chr4:119456068-119456368-
chr4	DNAEfinder	.	119456172	119456172	.	-	.	chr4:119456068-119456368-
chr4	DNAEfinder	.	119456164	119456164	.	-	.	chr4:119456068-119456368-
chr4	DNAEfinder	.	119456126	119456126	.	-	.	chr4:119456068-119456368-
chr4	DNAEfinder	.	127330976	127330976	.	-	.	chr4:127330558-127331386-
chr4	DNAEfinder	.	127330931	127330931	.	-	.	chr4:127330558-127331386-
chr4	DNAEfinder	.	127330925	127330925	.	-	.	chr4:127330558-127331386-
chr4	DNAEfinder	.	127330919	127330919	.	-	.	chr4:127330558-127331386-
chr4	DNAEfinder	.	127330903	127330903	.	-	.	chr4:127330558-127331386-
chr4	DNAEfinder	.	127330878	127330878	.	-	.	chr4:127330558-127331386-
chr4	DNAEfinder	.	127330870	127330870	.	-	.	chr4:127330558-127331386-
chr4	DNAEfinder	.	127330863	127330863	.	-	.	chr4:127330558-127331386-
chr4	DNAEfinder	.	139954838	139954838	.	-	.	chr4:139954564-139955494-
chr4	DNAEfinder	.	139954833	139954833	.	-	.	chr4:139954564-139955494-
chr4	DNAEfinder	.	139954825	139954825	.	-	.	chr4:139954564-139955494-
chr4	DNAEfinder	.	139954823	139954823	.	-	.	chr4:139954564-139955494-
chr4	DNAEfinder	.	139954809	139954809	.	-	.	chr4:139954564-139955494-
chr4	DNAEfinder	.	139954806	139954806	.	-	.	chr4:139954564-139955494-
chr4	DNAEfinder	.	139954795	139954795	.	-	.	chr4:139954564-139955494-
chr4	DNAEfinder	.	139954792	139954792	.	-	.	chr4:139954564-139955494-
chr4	DNAEfinder	.	139954789	139954789	.	-	.	chr4:139954564-139955494-
chr4	DNAEfinder	.	139954787	139954787	.	-	.	chr4:139954564-139955494-
chr4	DNAEfinder	.	139954764	139954764	.	-	.	chr4:139954564-139955494-
chr4	DNAEfinder	.	21808782	21808782	.	-	.	chr4:21808304-21811572-
chr4	DNAEfinder	.	21808775	21808775	.	-	.	chr4:21808304-21811572-
chr4	DNAEfinder	.	21808774	21808774	.	-	.	chr4:21808304-21811572-
chr4	DNAEfinder	.	21808772	21808772	.	-	.	chr4:21808304-21811572-
chr4	DNAEfinder	.	21808763	21808763	.	-	.	chr4:21808304-21811572-
chr4	DNAEfinder	.	21808759	21808759	.	-	.	chr4:21808304-21811572-
chr4	DNAEfinder	.	21808753	21808753	.	-	.	chr4:21808304-21811572-
chr4	DNAEfinder	.	21808737	21808737	.	-	.	chr4:21808304-21811572-
chr4	DNAEfinder	.	80114942	80114942	.	-	.	chr4:80114709-80116697-
chr4	DNAEfinder	.	80114913	80114913	.	-	.	chr4:80114709-80116697-
chr4	DNAEfinder	.	80114889	80114889	.	-	.	chr4:80114709-80116697-
chr4	DNAEfinder	.	80114885	80114885	.	-	.	chr4:80114709-80116697-
chr4	DNAEfinder	.	80114883	80114883	.	-	.	chr4:80114709-80116697-
chr4	DNAEfinder	.	80114877	80114877	.	-	.	chr4:80114709-80116697-
chr4	DNAEfinder	.	80114875	80114875	.	-	.	chr4:80114709-80116697-
chr4	DNAEfinder	.	80114863	80114863	.	-	.	chr4:80114709-80116697-
chr4	DNAEfinder	.	89444900	89444900	.	+	.	chr4:89444053-89445172+
chr4	DNAEfinder	.	89444908	89444908	.	+	.	chr4:89444053-89445172+
chr4	DNAEfinder	.	89444910	89444910	.	+	.	chr4:89444053-89445172+
chr4	DNAEfinder	.	89444921	89444921	.	+	.	chr4:89444053-89445172+
chr4	DNAEfinder	.	89444924	89444924	.	+	.	chr4:89444053-89445172+
chr4	DNAEfinder	.	89444927	89444927	.	+	.	chr4:89444053-89445172+
chr4	DNAEfinder	.	89444934	89444934	.	+	.	chr4:89444053-89445172+
chr4	DNAEfinder	.	89444939	89444939	.	+	.	chr4:89444053-89445172+
chr4	DNAEfinder	.	89444942	89444942	.	+	.	chr4:89444053-89445172+
chr4	DNAEfinder	.	89444945	89444945	.	+	.	chr4:89444053-89445172+
chr4	DNAEfinder	.	89444946	89444946	.	+	.	chr4:89444053-89445172+
chr4	DNAEfinder	.	89444949	89444949	.	+	.	chr4:89444053-89445172+
chr4	DNAEfinder	.	89444971	89444971	.	+	.	chr4:89444053-89445172+
chr4	DNAEfinder	.	89444988	89444988	.	+	.	chr4:89444053-89445172+
chr4	DNAEfinder	.	96724214	96724214	.	-	.	chr4:96723949-96724247-
chr4	DNAEfinder	.	96724210	96724210	.	-	.	chr4:96723949-96724247-
chr4	DNAEfinder	.	96724204	96724204	.	-	.	chr4:96723949-96724247-
chr4	DNAEfinder	.	96724198	96724198	.	-	.	chr4:96723949-96724247-
chr4	DNAEfinder	.	96724183	96724183	.	-	.	chr4:96723949-96724247-
chr4	DNAEfinder	.	96724180	96724180	.	-	.	chr4:96723949-96724247-
chr4	DNAEfinder	.	96724177	96724177	.	-	.	chr4:96723949-96724247-
chr4	DNAEfinder	.	96724173	96724173	.	-	.	chr4:96723949-96724247-
chr4	DNAEfinder	.	96724151	96724151	.	-	.	chr4:96723949-96724247-
chr4	DNAEfinder	.	96724109	96724109	.	-	.	chr4:96723949-96724247-
chr4	DNAEfinder	.	96724108	96724108	.	-	.	chr4:96723949-96724247-
chr5	DNAEfinder	.	113319745	113319745	.	-	.	chr5:113319480-113320648-
chr5	DNAEfinder	.	113319743	113319743	.	-	.	chr5:113319480-113320648-
chr5	DNAEfinder	.	113319732	113319732	.	-	.	chr5:113319480-113320648-
chr5	DNAEfinder	.	113319729	113319729	.	-	.	chr5:113319480-113320648-
chr5	DNAEfinder	.	113319726	113319726	.	-	.	chr5:113319480-113320648-
chr5	DNAEfinder	.	113319714	113319714	.	-	.	chr5:113319480-113320648-
chr5	DNAEfinder	.	113319711	113319711	.	-	.	chr5:113319480-113320648-
chr5	DNAEfinder	.	113319708	113319708	.	-	.	chr5:113319480-113320648-
chr5	DNAEfinder	.	113319707	113319707	.	-	.	chr5:113319480-113320648-
chr5	DNAEfinder	.	113319704	113319704	.	-	.	chr5:113319480-113320648-
chr5	DNAEfinder	.	113319665	113319665	.	-	.	chr5:113319480-113320648-
chr5	DNAEfinder	.	122519023	122519023	.	-	.	chr5:122518751-122519250-
chr5	DNAEfinder	.	122519015	122519015	.	-	.	chr5:122518751-122519250-
chr5	DNAEfinder	.	122519013	122519013	.	-	.	chr5:122518751-122519250-
chr5	DNAEfinder	.	122519011	122519011	.	-	.	chr5:122518751-122519250-
chr5	DNAEfinder	.	122518999	122518999	.	-	.	chr5:122518751-122519250-
chr5	DNAEfinder	.	122518996	122518996	.	-	.	chr5:122518751-122519250-
chr5	DNAEfinder	.	122518984	122518984	.	-	.	chr5:122518751-122519250-
chr5	DNAEfinder	.	122518982	122518982	.	-	.	chr5:122518751-122519250-
chr5	DNAEfinder	.	122518981	122518981	.	-	.	chr5:122518751-122519250-
chr5	DNAEfinder	.	122518978	122518978	.	-	.	chr5:122518751-122519250-
chr5	DNAEfinder	.	122518977	122518977	.	-	.	chr5:122518751-122519250-
chr5	DNAEfinder	.	122518974	122518974	.	-	.	chr5:122518751-122519250-
chr5	DNAEfinder	.	13700681	13700681	.	-	.	chr5:13700399-13700866-
chr5	DNAEfinder	.	13700679	13700679	.	-	.	chr5:13700399-13700866-
chr5	DNAEfinder	.	13700677	13700677	.	-	.	chr5:13700399-13700866-
chr5	DNAEfinder	.	13700665	13700665	.	-	.	chr5:13700399-13700866-
chr5	DNAEfinder	.	13700662	13700662	.	-	.	chr5:13700399-13700866-
chr5	DNAEfinder	.	13700650	13700650	.	-	.	chr5:13700399-13700866-
chr5	DNAEfinder	.	13700647	13700647	.	-	.	chr5:13700399-13700866-
chr5	DNAEfinder	.	13700644	13700644	.	-	.	chr5:13700399-13700866-
chr5	DNAEfinder	.	13700643	13700643	.	-	.	chr5:13700399-13700866-
chr5	DNAEfinder	.	13700640	13700640	.	-	.	chr5:13700399-13700866-
chr5	DNAEfinder	.	13700618	13700618	.	-	.	chr5:13700399-13700866-
chr5	DNAEfinder	.	2682539	2682539	.	+	.	chr5:2682154-2682811+
chr5	DNAEfinder	.	2682547	2682547	.	+	.	chr5:2682154-2682811+
chr5	DNAEfinder	.	2682549	2682549	.	+	.	chr5:2682154-2682811+
chr5	DNAEfinder	.	2682563	2682563	.	+	.	chr5:2682154-2682811+
chr5	DNAEfinder	.	2682566	2682566	.	+	.	chr5:2682154-2682811+
chr5	DNAEfinder	.	2682578	2682578	.	+	.	chr5:2682154-2682811+
chr5	DNAEfinder	.	2682581	2682581	.	+	.	chr5:2682154-2682811+
chr5	DNAEfinder	.	2682584	2682584	.	+	.	chr5:2682154-2682811+
chr5	DNAEfinder	.	2682585	2682585	.	+	.	chr5:2682154-2682811+
chr5	DNAEfinder	.	30392716	30392716	.	+	.	chr5:30391959-30392991+
chr5	DNAEfinder	.	30392721	30392721	.	+	.	chr5:30391959-30392991+
chr5	DNAEfinder	.	30392729	30392729	.	+	.	chr5:30391959-30392991+
chr5	DNAEfinder	.	30392731	30392731	.	+	.	chr5:30391959-30392991+
chr5	DNAEfinder	.	30392740	30392740	.	+	.	chr5:30391959-30392991+
chr5	DNAEfinder	.	30392745	30392745	.	+	.	chr5:30391959-30392991+
chr5	DNAEfinder	.	30392748	30392748	.	+	.	chr5:30391959-30392991+
chr5	DNAEfinder	.	30392755	30392755	.	+	.	chr5:30391959-30392991+
chr5	DNAEfinder	.	30392760	30392760	.	+	.	chr5:30391959-30392991+
chr5	DNAEfinder	.	30392763	30392763	.	+	.	chr5:30391959-30392991+
chr5	DNAEfinder	.	30392766	30392766	.	+	.	chr5:30391959-30392991+
chr5	DNAEfinder	.	30392768	30392768	.	+	.	chr5:30391959-30392991+
chr5	DNAEfinder	.	30392791	30392791	.	+	.	chr5:30391959-30392991+
chr5	DNAEfinder	.	33761601	33761601	.	+	.	chr5:33760909-33761749+
chr5	DNAEfinder	.	33761602	33761602	.	+	.	chr5:33760909-33761749+
chr5	DNAEfinder	.	33761609	33761609	.	+	.	chr5:33760909-33761749+
chr5	DNAEfinder	.	33761611	33761611	.	+	.	chr5:33760909-33761749+
chr5	DNAEfinder	.	33761613	33761613	.	+	.	chr5:33760909-33761749+
chr5	DNAEfinder	.	33761621	33761621	.	+	.	chr5:33760909-33761749+
chr5	DNAEfinder	.	33761626	33761626	.	+	.	chr5:33760909-33761749+
chr5	DNAEfinder	.	33761628	33761628	.	+	.	chr5:33760909-33761749+
chr5	DNAEfinder	.	48809949	48809949	.	-	.	chr5:48809682-48810020-
chr5	DNAEfinder	.	48809940	48809940	.	-	.	chr5:48809682-48810020-
chr5	DNAEfinder	.	48809932	48809932	.	-	.	chr5:48809682-48810020-
chr5	DNAEfinder	.	48809928	48809928	.	-	.	chr5:48809682-48810020-
chr5	DNAEfinder	.	48809916	48809916	.	-	.	chr5:48809682-48810020-
chr5	DNAEfinder	.	48809901	48809901	.	-	.	chr5:48809682-48810020-
chr5	DNAEfinder	.	48809898	48809898	.	-	.	chr5:48809682-48810020-
chr5	DNAEfinder	.	48809895	48809895	.	-	.	chr5:48809682-48810020-
chr5	DNAEfinder	.	48809894	48809894	.	-	.	chr5:48809682-48810020-
chr5	DNAEfinder	.	48809891	48809891	.	-	.	chr5:48809682-48810020-
chr5	DNAEfinder	.	48809869	48809869	.	-	.	chr5:48809682-48810020-
chr5	DNAEfinder	.	48809835	48809835	.	-	.	chr5:48809682-48810020-
chr5	DNAEfinder	.	48809827	48809827	.	-	.	chr5:48809682-48810020-
chr5	DNAEfinder	.	48809826	48809826	.	-	.	chr5:48809682-48810020-
chr5	DNAEfinder	.	57206024	57206024	.	+	.	chr5:57206004-57206285+
chr5	DNAEfinder	.	57206040	57206040	.	+	.	chr5:57206004-57206285+
chr5	DNAEfinder	.	57206058	57206058	.	+	.	chr5:57206004-57206285+
chr5	DNAEfinder	.	57206061	57206061	.	+	.	chr5:57206004-57206285+
chr5	DNAEfinder	.	57206065	57206065	.	+	.	chr5:57206004-57206285+
chr5	DNAEfinder	.	57206087	57206087	.	+	.	chr5:57206004-57206285+
chr5	DNAEfinder	.	57206122	57206122	.	+	.	chr5:57206004-57206285+
chr5	DNAEfinder	.	57206129	57206129	.	+	.	chr5:57206004-57206285+
chr5	DNAEfinder	.	57206130	57206130	.	+	.	chr5:57206004-57206285+
chr5	DNAEfinder	.	89433979	89433979	.	-	.	chr5:89432952-89434122-
chr5	DNAEfinder	.	89433970	89433970	.	-	.	chr5:89432952-89434122-
chr5	DNAEfinder	.	89433968	89433968	.	-	.	chr5:89432952-89434122-
chr5	DNAEfinder	.	89433967	89433967	.	-	.	chr5:89432952-89434122-
chr5	DNAEfinder	.	89433963	89433963	.	-	.	chr5:89432952-89434122-
chr5	DNAEfinder	.	89433959	89433959	.	-	.	chr5:89432952-89434122-
chr5	DNAEfinder	.	89433950	89433950	.	-	.	chr5:89432952-89434122-
chr5	DNAEfinder	.	89433949	89433949	.	-	.	chr5:89432952-89434122-
chr6	DNAEfinder	.	22613956	22613956	.	-	.	chr6:22613674-22614074-
chr6	DNAEfinder	.	22613954	22613954	.	-	.	chr6:22613674-22614074-
chr6	DNAEfinder	.	22613952	22613952	.	-	.	chr6:22613674-22614074-
chr6	DNAEfinder	.	22613940	22613940	.	-	.	chr6:22613674-22614074-
chr6	DNAEfinder	.	22613937	22613937	.	-	.	chr6:22613674-22614074-
chr6	DNAEfinder	.	22613925	22613925	.	-	.	chr6:22613674-22614074-
chr6	DNAEfinder	.	22613922	22613922	.	-	.	chr6:22613674-22614074-
chr6	DNAEfinder	.	22613919	22613919	.	-	.	chr6:22613674-22614074-
chr6	DNAEfinder	.	22613915	22613915	.	-	.	chr6:22613674-22614074-
chr6	DNAEfinder	.	22613893	22613893	.	-	.	chr6:22613674-22614074-
chr6	DNAEfinder	.	52887549	52887549	.	-	.	chr6:52886776-52888117-
chr6	DNAEfinder	.	52887544	52887544	.	-	.	chr6:52886776-52888117-
chr6	DNAEfinder	.	52887506	52887506	.	-	.	chr6:52886776-52888117-
chr6	DNAEfinder	.	52887500	52887500	.	-	.	chr6:52886776-52888117-
chr6	DNAEfinder	.	52887483	52887483	.	-	.	chr6:52886776-52888117-
chr6	DNAEfinder	.	52887481	52887481	.	-	.	chr6:52886776-52888117-
chr6	DNAEfinder	.	52887479	52887479	.	-	.	chr6:52886776-52888117-
chr6	DNAEfinder	.	52887474	52887474	.	-	.	chr6:52886776-52888117-
chr6	DNAEfinder	.	70038950	70038950	.	+	.	chr6:70038865-70039170+
chr6	DNAEfinder	.	70038973	70038973	.	+	.	chr6:70038865-70039170+
chr6	DNAEfinder	.	70038984	70038984	.	+	.	chr6:70038865-70039170+
chr6	DNAEfinder	.	70038987	70038987	.	+	.	chr6:70038865-70039170+
chr6	DNAEfinder	.	70038989	70038989	.	+	.	chr6:70038865-70039170+
chr6	DNAEfinder	.	70038992	70038992	.	+	.	chr6:70038865-70039170+
chr6	DNAEfinder	.	70038997	70038997	.	+	.	chr6:70038865-70039170+
chr6	DNAEfinder	.	70039004	70039004	.	+	.	chr6:70038865-70039170+
chr6	DNAEfinder	.	70039011	70039011	.	+	.	chr6:70038865-70039170+
chrLGa	DNAEfinder	.	917636	917636	.	-	.	chrLGa:917499-918031-
chrLGa	DNAEfinder	.	917603	917603	.	-	.	chrLGa:917499-918031-
chrLGa	DNAEfinder	.	917602	917602	.	-	.	chrLGa:917499-918031-
chrLGa	DNAEfinder	.	917556	917556	.	-	.	chrLGa:917499-918031-
chrLGa	DNAEfinder	.	917547	917547	.	-	.	chrLGa:917499-918031-
chrLGa	DNAEfinder	.	917536	917536	.	-	.	chrLGa:917499-918031-
chrLGa	DNAEfinder	.	917534	917534	.	-	.	chrLGa:917499-918031-
chrLGa	DNAEfinder	.	917533	917533	.	-	.	chrLGa:917499-918031-
chrLGc	DNAEfinder	.	2075979	2075979	.	-	.	chrLGc:2075650-2076069-
chrLGc	DNAEfinder	.	2075968	2075968	.	-	.	chrLGc:2075650-2076069-
chrLGc	DNAEfinder	.	2075948	2075948	.	-	.	chrLGc:2075650-2076069-
chrLGc	DNAEfinder	.	2075946	2075946	.	-	.	chrLGc:2075650-2076069-
chrLGc	DNAEfinder	.	2075945	2075945	.	-	.	chrLGc:2075650-2076069-
chrLGc	DNAEfinder	.	2075911	2075911	.	-	.	chrLGc:2075650-2076069-
chrLGc	DNAEfinder	.	2075901	2075901	.	-	.	chrLGc:2075650-2076069-
chrLGc	DNAEfinder	.	2075869	2075869	.	-	.	chrLGc:2075650-2076069-
chrLGc	DNAEfinder	.	2075865	2075865	.	-	.	chrLGc:2075650-2076069-
chrLGc	DNAEfinder	.	2075856	2075856	.	-	.	chrLGc:2075650-2076069-
chrLGc	DNAEfinder	.	2075855	2075855	.	-	.	chrLGc:2075650-2076069-
chrLGc	DNAEfinder	.	2075816	2075816	.	-	.	chrLGc:2075650-2076069-
chrLGc	DNAEfinder	.	2075814	2075814	.	-	.	chrLGc:2075650-2076069-
chrUn_AAWZ02036906	DNAEfinder	.	15333	15333	.	+	.	chrUn_AAWZ02036906:15259-15595+
chrUn_AAWZ02036906	DNAEfinder	.	15335	15335	.	+	.	chrUn_AAWZ02036906:15259-15595+
chrUn_AAWZ02036906	DNAEfinder	.	15337	15337	.	+	.	chrUn_AAWZ02036906:15259-15595+
chrUn_AAWZ02036906	DNAEfinder	.	15349	15349	.	+	.	chrUn_AAWZ02036906:15259-15595+
chrUn_AAWZ02036906	DNAEfinder	.	15363	15363	.	+	.	chrUn_AAWZ02036906:15259-15595+
chrUn_AAWZ02036906	DNAEfinder	.	15366	15366	.	+	.	chrUn_AAWZ02036906:15259-15595+
chrUn_AAWZ02036906	DNAEfinder	.	15369	15369	.	+	.	chrUn_AAWZ02036906:15259-15595+
chrUn_AAWZ02036906	DNAEfinder	.	15373	15373	.	+	.	chrUn_AAWZ02036906:15259-15595+
chrUn_AAWZ02036906	DNAEfinder	.	15384	15384	.	+	.	chrUn_AAWZ02036906:15259-15595+
chrUn_AAWZ02036906	DNAEfinder	.	15395	15395	.	+	.	chrUn_AAWZ02036906:15259-15595+
chrUn_AAWZ02037426	DNAEfinder	.	5064	5064	.	+	.	chrUn_AAWZ02037426:4910-5485+
chrUn_AAWZ02037426	DNAEfinder	.	5073	5073	.	+	.	chrUn_AAWZ02037426:4910-5485+
chrUn_AAWZ02037426	DNAEfinder	.	5079	5079	.	+	.	chrUn_AAWZ02037426:4910-5485+
chrUn_AAWZ02037426	DNAEfinder	.	5108	5108	.	+	.	chrUn_AAWZ02037426:4910-5485+
chrUn_AAWZ02037426	DNAEfinder	.	5121	5121	.	+	.	chrUn_AAWZ02037426:4910-5485+
chrUn_AAWZ02037426	DNAEfinder	.	5130	5130	.	+	.	chrUn_AAWZ02037426:4910-5485+
chrUn_AAWZ02037426	DNAEfinder	.	5138	5138	.	+	.	chrUn_AAWZ02037426:4910-5485+
chrUn_AAWZ02037426	DNAEfinder	.	5140	5140	.	+	.	chrUn_AAWZ02037426:4910-5485+
chrUn_AAWZ02037900	DNAEfinder	.	3910	3910	.	+	.	chrUn_AAWZ02037900:3857-4173+
chrUn_AAWZ02037900	DNAEfinder	.	3912	3912	.	+	.	chrUn_AAWZ02037900:3857-4173+
chrUn_AAWZ02037900	DNAEfinder	.	3914	3914	.	+	.	chrUn_AAWZ02037900:3857-4173+
chrUn_AAWZ02037900	DNAEfinder	.	3926	3926	.	+	.	chrUn_AAWZ02037900:3857-4173+
chrUn_AAWZ02037900	DNAEfinder	.	3929	3929	.	+	.	chrUn_AAWZ02037900:3857-4173+
chrUn_AAWZ02037900	DNAEfinder	.	3941	3941	.	+	.	chrUn_AAWZ02037900:3857-4173+
chrUn_AAWZ02037900	DNAEfinder	.	3944	3944	.	+	.	chrUn_AAWZ02037900:3857-4173+
chrUn_AAWZ02037900	DNAEfinder	.	3947	3947	.	+	.	chrUn_AAWZ02037900:3857-4173+
chrUn_AAWZ02037900	DNAEfinder	.	3951	3951	.	+	.	chrUn_AAWZ02037900:3857-4173+
chrUn_AAWZ02037900	DNAEfinder	.	3959	3959	.	+	.	chrUn_AAWZ02037900:3857-4173+
chrUn_AAWZ02040323	DNAEfinder	.	990	990	.	-	.	chrUn_AAWZ02040323:0-1841-
chrUn_AAWZ02040323	DNAEfinder	.	980	980	.	-	.	chrUn_AAWZ02040323:0-1841-
chrUn_AAWZ02040323	DNAEfinder	.	961	961	.	-	.	chrUn_AAWZ02040323:0-1841-
chrUn_AAWZ02040323	DNAEfinder	.	952	952	.	-	.	chrUn_AAWZ02040323:0-1841-
chrUn_AAWZ02040323	DNAEfinder	.	934	934	.	-	.	chrUn_AAWZ02040323:0-1841-
chrUn_AAWZ02040323	DNAEfinder	.	919	919	.	-	.	chrUn_AAWZ02040323:0-1841-
chrUn_AAWZ02040323	DNAEfinder	.	908	908	.	-	.	chrUn_AAWZ02040323:0-1841-
chrUn_AAWZ02040323	DNAEfinder	.	900	900	.	-	.	chrUn_AAWZ02040323:0-1841-
chrUn_AAWZ02040440	DNAEfinder	.	577	577	.	+	.	chrUn_AAWZ02040440:556-780+
chrUn_AAWZ02040440	DNAEfinder	.	586	586	.	+	.	chrUn_AAWZ02040440:556-780+
chrUn_AAWZ02040440	DNAEfinder	.	604	604	.	+	.	chrUn_AAWZ02040440:556-780+
chrUn_AAWZ02040440	DNAEfinder	.	616	616	.	+	.	chrUn_AAWZ02040440:556-780+
chrUn_AAWZ02040440	DNAEfinder	.	617	617	.	+	.	chrUn_AAWZ02040440:556-780+
chrUn_AAWZ02040440	DNAEfinder	.	631	631	.	+	.	chrUn_AAWZ02040440:556-780+
chrUn_AAWZ02040440	DNAEfinder	.	658	658	.	+	.	chrUn_AAWZ02040440:556-780+
chrUn_AAWZ02040440	DNAEfinder	.	690	690	.	+	.	chrUn_AAWZ02040440:556-780+
chrUn_AAWZ02040440	DNAEfinder	.	715	715	.	+	.	chrUn_AAWZ02040440:556-780+
chrUn_AAWZ02040440	DNAEfinder	.	724	724	.	+	.	chrUn_AAWZ02040440:556-780+
chrUn_AAWZ02040440	DNAEfinder	.	745	745	.	+	.	chrUn_AAWZ02040440:556-780+
chrUn_GL343196	DNAEfinder	.	726159	726159	.	+	.	chrUn_GL343196:725679-726428+
chrUn_GL343196	DNAEfinder	.	726167	726167	.	+	.	chrUn_GL343196:725679-726428+
chrUn_GL343196	DNAEfinder	.	726169	726169	.	+	.	chrUn_GL343196:725679-726428+
chrUn_GL343196	DNAEfinder	.	726171	726171	.	+	.	chrUn_GL343196:725679-726428+
chrUn_GL343196	DNAEfinder	.	726183	726183	.	+	.	chrUn_GL343196:725679-726428+
chrUn_GL343196	DNAEfinder	.	726186	726186	.	+	.	chrUn_GL343196:725679-726428+
chrUn_GL343196	DNAEfinder	.	726193	726193	.	+	.	chrUn_GL343196:725679-726428+
chrUn_GL343196	DNAEfinder	.	726198	726198	.	+	.	chrUn_GL343196:725679-726428+
chrUn_GL343196	DNAEfinder	.	726201	726201	.	+	.	chrUn_GL343196:725679-726428+
chrUn_GL343196	DNAEfinder	.	726204	726204	.	+	.	chrUn_GL343196:725679-726428+
chrUn_GL343196	DNAEfinder	.	726205	726205	.	+	.	chrUn_GL343196:725679-726428+
chrUn_GL343196	DNAEfinder	.	726208	726208	.	+	.	chrUn_GL343196:725679-726428+
chrUn_GL343196	DNAEfinder	.	726218	726218	.	+	.	chrUn_GL343196:725679-726428+
chrUn_GL343196	DNAEfinder	.	726230	726230	.	+	.	chrUn_GL343196:725679-726428+
chrUn_GL343197	DNAEfinder	.	4252290	4252290	.	-	.	chrUn_GL343197:4252028-4252402-
chrUn_GL343197	DNAEfinder	.	4252288	4252288	.	-	.	chrUn_GL343197:4252028-4252402-
chrUn_GL343197	DNAEfinder	.	4252276	4252276	.	-	.	chrUn_GL343197:4252028-4252402-
chrUn_GL343197	DNAEfinder	.	4252273	4252273	.	-	.	chrUn_GL343197:4252028-4252402-
chrUn_GL343197	DNAEfinder	.	4252261	4252261	.	-	.	chrUn_GL343197:4252028-4252402-
chrUn_GL343197	DNAEfinder	.	4252258	4252258	.	-	.	chrUn_GL343197:4252028-4252402-
chrUn_GL343197	DNAEfinder	.	4252255	4252255	.	-	.	chrUn_GL343197:4252028-4252402-
chrUn_GL343197	DNAEfinder	.	4252251	4252251	.	-	.	chrUn_GL343197:4252028-4252402-
chrUn_GL343197	DNAEfinder	.	4252240	4252240	.	-	.	chrUn_GL343197:4252028-4252402-
chrUn_GL343199	DNAEfinder	.	2676667	2676667	.	-	.	chrUn_GL343199:2676373-2677030-
chrUn_GL343199	DNAEfinder	.	2676662	2676662	.	-	.	chrUn_GL343199:2676373-2677030-
chrUn_GL343199	DNAEfinder	.	2676654	2676654	.	-	.	chrUn_GL343199:2676373-2677030-
chrUn_GL343199	DNAEfinder	.	2676652	2676652	.	-	.	chrUn_GL343199:2676373-2677030-
chrUn_GL343199	DNAEfinder	.	2676650	2676650	.	-	.	chrUn_GL343199:2676373-2677030-
chrUn_GL343199	DNAEfinder	.	2676638	2676638	.	-	.	chrUn_GL343199:2676373-2677030-
chrUn_GL343199	DNAEfinder	.	2676635	2676635	.	-	.	chrUn_GL343199:2676373-2677030-
chrUn_GL343199	DNAEfinder	.	2676623	2676623	.	-	.	chrUn_GL343199:2676373-2677030-
chrUn_GL343199	DNAEfinder	.	2676620	2676620	.	-	.	chrUn_GL343199:2676373-2677030-
chrUn_GL343199	DNAEfinder	.	2676617	2676617	.	-	.	chrUn_GL343199:2676373-2677030-
chrUn_GL343199	DNAEfinder	.	2676615	2676615	.	-	.	chrUn_GL343199:2676373-2677030-
chrUn_GL343199	DNAEfinder	.	2676592	2676592	.	-	.	chrUn_GL343199:2676373-2677030-
chrUn_GL343199	DNAEfinder	.	3647882	3647882	.	-	.	chrUn_GL343199:3647511-3647991-
chrUn_GL343199	DNAEfinder	.	3647858	3647858	.	-	.	chrUn_GL343199:3647511-3647991-
chrUn_GL343199	DNAEfinder	.	3647843	3647843	.	-	.	chrUn_GL343199:3647511-3647991-
chrUn_GL343199	DNAEfinder	.	3647841	3647841	.	-	.	chrUn_GL343199:3647511-3647991-
chrUn_GL343199	DNAEfinder	.	3647827	3647827	.	-	.	chrUn_GL343199:3647511-3647991-
chrUn_GL343199	DNAEfinder	.	3647819	3647819	.	-	.	chrUn_GL343199:3647511-3647991-
chrUn_GL343199	DNAEfinder	.	3647811	3647811	.	-	.	chrUn_GL343199:3647511-3647991-
chrUn_GL343199	DNAEfinder	.	3647801	3647801	.	-	.	chrUn_GL343199:3647511-3647991-
chrUn_GL343199	DNAEfinder	.	67524	67524	.	-	.	chrUn_GL343199:67242-67604-
chrUn_GL343199	DNAEfinder	.	67522	67522	.	-	.	chrUn_GL343199:67242-67604-
chrUn_GL343199	DNAEfinder	.	67520	67520	.	-	.	chrUn_GL343199:67242-67604-
chrUn_GL343199	DNAEfinder	.	67508	67508	.	-	.	chrUn_GL343199:67242-67604-
chrUn_GL343199	DNAEfinder	.	67505	67505	.	-	.	chrUn_GL343199:67242-67604-
chrUn_GL343199	DNAEfinder	.	67493	67493	.	-	.	chrUn_GL343199:67242-67604-
chrUn_GL343199	DNAEfinder	.	67490	67490	.	-	.	chrUn_GL343199:67242-67604-
chrUn_GL343199	DNAEfinder	.	67487	67487	.	-	.	chrUn_GL343199:67242-67604-
chrUn_GL343201	DNAEfinder	.	415093	415093	.	+	.	chrUn_GL343201:414952-415381+
chrUn_GL343201	DNAEfinder	.	415095	415095	.	+	.	chrUn_GL343201:414952-415381+
chrUn_GL343201	DNAEfinder	.	415097	415097	.	+	.	chrUn_GL343201:414952-415381+
chrUn_GL343201	DNAEfinder	.	415109	415109	.	+	.	chrUn_GL343201:414952-415381+
chrUn_GL343201	DNAEfinder	.	415112	415112	.	+	.	chrUn_GL343201:414952-415381+
chrUn_GL343201	DNAEfinder	.	415124	415124	.	+	.	chrUn_GL343201:414952-415381+
chrUn_GL343201	DNAEfinder	.	415127	415127	.	+	.	chrUn_GL343201:414952-415381+
chrUn_GL343201	DNAEfinder	.	415130	415130	.	+	.	chrUn_GL343201:414952-415381+
chrUn_GL343206	DNAEfinder	.	1693598	1693598	.	-	.	chrUn_GL343206:1693156-1693679-
chrUn_GL343206	DNAEfinder	.	1693589	1693589	.	-	.	chrUn_GL343206:1693156-1693679-
chrUn_GL343206	DNAEfinder	.	1693580	1693580	.	-	.	chrUn_GL343206:1693156-1693679-
chrUn_GL343206	DNAEfinder	.	1693534	1693534	.	-	.	chrUn_GL343206:1693156-1693679-
chrUn_GL343206	DNAEfinder	.	1693496	1693496	.	-	.	chrUn_GL343206:1693156-1693679-
chrUn_GL343206	DNAEfinder	.	1693472	1693472	.	-	.	chrUn_GL343206:1693156-1693679-
chrUn_GL343206	DNAEfinder	.	1693441	1693441	.	-	.	chrUn_GL343206:1693156-1693679-
chrUn_GL343206	DNAEfinder	.	1693425	1693425	.	-	.	chrUn_GL343206:1693156-1693679-
chrUn_GL343206	DNAEfinder	.	1693423	1693423	.	-	.	chrUn_GL343206:1693156-1693679-
chrUn_GL343206	DNAEfinder	.	1693365	1693365	.	-	.	chrUn_GL343206:1693156-1693679-
chrUn_GL343206	DNAEfinder	.	1693363	1693363	.	-	.	chrUn_GL343206:1693156-1693679-
chrUn_GL343207	DNAEfinder	.	535433	535433	.	+	.	chrUn_GL343207:535323-535673+
chrUn_GL343207	DNAEfinder	.	535437	535437	.	+	.	chrUn_GL343207:535323-535673+
chrUn_GL343207	DNAEfinder	.	535438	535438	.	+	.	chrUn_GL343207:535323-535673+
chrUn_GL343207	DNAEfinder	.	535447	535447	.	+	.	chrUn_GL343207:535323-535673+
chrUn_GL343207	DNAEfinder	.	535448	535448	.	+	.	chrUn_GL343207:535323-535673+
chrUn_GL343207	DNAEfinder	.	535451	535451	.	+	.	chrUn_GL343207:535323-535673+
chrUn_GL343207	DNAEfinder	.	535458	535458	.	+	.	chrUn_GL343207:535323-535673+
chrUn_GL343207	DNAEfinder	.	535467	535467	.	+	.	chrUn_GL343207:535323-535673+
chrUn_GL343207	DNAEfinder	.	535471	535471	.	+	.	chrUn_GL343207:535323-535673+
chrUn_GL343207	DNAEfinder	.	535480	535480	.	+	.	chrUn_GL343207:535323-535673+
chrUn_GL343207	DNAEfinder	.	535498	535498	.	+	.	chrUn_GL343207:535323-535673+
chrUn_GL343207	DNAEfinder	.	535513	535513	.	+	.	chrUn_GL343207:535323-535673+
chrUn_GL343207	DNAEfinder	.	535515	535515	.	+	.	chrUn_GL343207:535323-535673+
chrUn_GL343207	DNAEfinder	.	535516	535516	.	+	.	chrUn_GL343207:535323-535673+
chrUn_GL343207	DNAEfinder	.	535518	535518	.	+	.	chrUn_GL343207:535323-535673+
chrUn_GL343207	DNAEfinder	.	535542	535542	.	+	.	chrUn_GL343207:535323-535673+
chrUn_GL343208	DNAEfinder	.	383756	383756	.	+	.	chrUn_GL343208:383652-384019+
chrUn_GL343208	DNAEfinder	.	383758	383758	.	+	.	chrUn_GL343208:383652-384019+
chrUn_GL343208	DNAEfinder	.	383760	383760	.	+	.	chrUn_GL343208:383652-384019+
chrUn_GL343208	DNAEfinder	.	383772	383772	.	+	.	chrUn_GL343208:383652-384019+
chrUn_GL343208	DNAEfinder	.	383775	383775	.	+	.	chrUn_GL343208:383652-384019+
chrUn_GL343208	DNAEfinder	.	383787	383787	.	+	.	chrUn_GL343208:383652-384019+
chrUn_GL343208	DNAEfinder	.	383790	383790	.	+	.	chrUn_GL343208:383652-384019+
chrUn_GL343208	DNAEfinder	.	383793	383793	.	+	.	chrUn_GL343208:383652-384019+
chrUn_GL343208	DNAEfinder	.	383797	383797	.	+	.	chrUn_GL343208:383652-384019+
chrUn_GL343210	DNAEfinder	.	3386427	3386427	.	-	.	chrUn_GL343210:3386144-3386589-
chrUn_GL343210	DNAEfinder	.	3386425	3386425	.	-	.	chrUn_GL343210:3386144-3386589-
chrUn_GL343210	DNAEfinder	.	3386423	3386423	.	-	.	chrUn_GL343210:3386144-3386589-
chrUn_GL343210	DNAEfinder	.	3386411	3386411	.	-	.	chrUn_GL343210:3386144-3386589-
chrUn_GL343210	DNAEfinder	.	3386408	3386408	.	-	.	chrUn_GL343210:3386144-3386589-
chrUn_GL343210	DNAEfinder	.	3386393	3386393	.	-	.	chrUn_GL343210:3386144-3386589-
chrUn_GL343210	DNAEfinder	.	3386390	3386390	.	-	.	chrUn_GL343210:3386144-3386589-
chrUn_GL343210	DNAEfinder	.	3386389	3386389	.	-	.	chrUn_GL343210:3386144-3386589-
chrUn_GL343210	DNAEfinder	.	3386386	3386386	.	-	.	chrUn_GL343210:3386144-3386589-
chrUn_GL343210	DNAEfinder	.	3386364	3386364	.	-	.	chrUn_GL343210:3386144-3386589-
chrUn_GL343210	DNAEfinder	.	3386356	3386356	.	-	.	chrUn_GL343210:3386144-3386589-
chrUn_GL343220	DNAEfinder	.	1719402	1719402	.	-	.	chrUn_GL343220:1719127-1720099-
chrUn_GL343220	DNAEfinder	.	1719397	1719397	.	-	.	chrUn_GL343220:1719127-1720099-
chrUn_GL343220	DNAEfinder	.	1719389	1719389	.	-	.	chrUn_GL343220:1719127-1720099-
chrUn_GL343220	DNAEfinder	.	1719387	1719387	.	-	.	chrUn_GL343220:1719127-1720099-
chrUn_GL343220	DNAEfinder	.	1719385	1719385	.	-	.	chrUn_GL343220:1719127-1720099-
chrUn_GL343220	DNAEfinder	.	1719373	1719373	.	-	.	chrUn_GL343220:1719127-1720099-
chrUn_GL343220	DNAEfinder	.	1719370	1719370	.	-	.	chrUn_GL343220:1719127-1720099-
chrUn_GL343220	DNAEfinder	.	1719363	1719363	.	-	.	chrUn_GL343220:1719127-1720099-
chrUn_GL343220	DNAEfinder	.	1719358	1719358	.	-	.	chrUn_GL343220:1719127-1720099-
chrUn_GL343220	DNAEfinder	.	1719355	1719355	.	-	.	chrUn_GL343220:1719127-1720099-
chrUn_GL343220	DNAEfinder	.	1719352	1719352	.	-	.	chrUn_GL343220:1719127-1720099-
chrUn_GL343220	DNAEfinder	.	1719350	1719350	.	-	.	chrUn_GL343220:1719127-1720099-
chrUn_GL343220	DNAEfinder	.	1719327	1719327	.	-	.	chrUn_GL343220:1719127-1720099-
chrUn_GL343220	DNAEfinder	.	2135738	2135738	.	-	.	chrUn_GL343220:2135283-2135852-
chrUn_GL343220	DNAEfinder	.	2135729	2135729	.	-	.	chrUn_GL343220:2135283-2135852-
chrUn_GL343220	DNAEfinder	.	2135685	2135685	.	-	.	chrUn_GL343220:2135283-2135852-
chrUn_GL343220	DNAEfinder	.	2135645	2135645	.	-	.	chrUn_GL343220:2135283-2135852-
chrUn_GL343220	DNAEfinder	.	2135621	2135621	.	-	.	chrUn_GL343220:2135283-2135852-
chrUn_GL343220	DNAEfinder	.	2135590	2135590	.	-	.	chrUn_GL343220:2135283-2135852-
chrUn_GL343220	DNAEfinder	.	2135574	2135574	.	-	.	chrUn_GL343220:2135283-2135852-
chrUn_GL343220	DNAEfinder	.	2135517	2135517	.	-	.	chrUn_GL343220:2135283-2135852-
chrUn_GL343220	DNAEfinder	.	2135515	2135515	.	-	.	chrUn_GL343220:2135283-2135852-
chrUn_GL343229	DNAEfinder	.	487123	487123	.	-	.	chrUn_GL343229:486836-487579-
chrUn_GL343229	DNAEfinder	.	487113	487113	.	-	.	chrUn_GL343229:486836-487579-
chrUn_GL343229	DNAEfinder	.	487108	487108	.	-	.	chrUn_GL343229:486836-487579-
chrUn_GL343229	DNAEfinder	.	487102	487102	.	-	.	chrUn_GL343229:486836-487579-
chrUn_GL343229	DNAEfinder	.	487100	487100	.	-	.	chrUn_GL343229:486836-487579-
chrUn_GL343229	DNAEfinder	.	487099	487099	.	-	.	chrUn_GL343229:486836-487579-
chrUn_GL343229	DNAEfinder	.	487094	487094	.	-	.	chrUn_GL343229:486836-487579-
chrUn_GL343229	DNAEfinder	.	487093	487093	.	-	.	chrUn_GL343229:486836-487579-
chrUn_GL343236	DNAEfinder	.	2117216	2117216	.	+	.	chrUn_GL343236:2117142-2117479+
chrUn_GL343236	DNAEfinder	.	2117218	2117218	.	+	.	chrUn_GL343236:2117142-2117479+
chrUn_GL343236	DNAEfinder	.	2117220	2117220	.	+	.	chrUn_GL343236:2117142-2117479+
chrUn_GL343236	DNAEfinder	.	2117232	2117232	.	+	.	chrUn_GL343236:2117142-2117479+
chrUn_GL343236	DNAEfinder	.	2117235	2117235	.	+	.	chrUn_GL343236:2117142-2117479+
chrUn_GL343236	DNAEfinder	.	2117247	2117247	.	+	.	chrUn_GL343236:2117142-2117479+
chrUn_GL343236	DNAEfinder	.	2117250	2117250	.	+	.	chrUn_GL343236:2117142-2117479+
chrUn_GL343236	DNAEfinder	.	2117253	2117253	.	+	.	chrUn_GL343236:2117142-2117479+
chrUn_GL343236	DNAEfinder	.	2117257	2117257	.	+	.	chrUn_GL343236:2117142-2117479+
chrUn_GL343242	DNAEfinder	.	979830	979830	.	+	.	chrUn_GL343242:979630-980103+
chrUn_GL343242	DNAEfinder	.	979843	979843	.	+	.	chrUn_GL343242:979630-980103+
chrUn_GL343242	DNAEfinder	.	979845	979845	.	+	.	chrUn_GL343242:979630-980103+
chrUn_GL343242	DNAEfinder	.	979847	979847	.	+	.	chrUn_GL343242:979630-980103+
chrUn_GL343242	DNAEfinder	.	979859	979859	.	+	.	chrUn_GL343242:979630-980103+
chrUn_GL343242	DNAEfinder	.	979862	979862	.	+	.	chrUn_GL343242:979630-980103+
chrUn_GL343242	DNAEfinder	.	979874	979874	.	+	.	chrUn_GL343242:979630-980103+
chrUn_GL343242	DNAEfinder	.	979877	979877	.	+	.	chrUn_GL343242:979630-980103+
chrUn_GL343242	DNAEfinder	.	979880	979880	.	+	.	chrUn_GL343242:979630-980103+
chrUn_GL343242	DNAEfinder	.	979882	979882	.	+	.	chrUn_GL343242:979630-980103+
chrUn_GL343242	DNAEfinder	.	979903	979903	.	+	.	chrUn_GL343242:979630-980103+
chrUn_GL343254	DNAEfinder	.	652573	652573	.	+	.	chrUn_GL343254:652548-652838+
chrUn_GL343254	DNAEfinder	.	652577	652577	.	+	.	chrUn_GL343254:652548-652838+
chrUn_GL343254	DNAEfinder	.	652589	652589	.	+	.	chrUn_GL343254:652548-652838+
chrUn_GL343254	DNAEfinder	.	652604	652604	.	+	.	chrUn_GL343254:652548-652838+
chrUn_GL343254	DNAEfinder	.	652607	652607	.	+	.	chrUn_GL343254:652548-652838+
chrUn_GL343254	DNAEfinder	.	652610	652610	.	+	.	chrUn_GL343254:652548-652838+
chrUn_GL343254	DNAEfinder	.	652614	652614	.	+	.	chrUn_GL343254:652548-652838+
chrUn_GL343254	DNAEfinder	.	652625	652625	.	+	.	chrUn_GL343254:652548-652838+
chrUn_GL343254	DNAEfinder	.	652636	652636	.	+	.	chrUn_GL343254:652548-652838+
chrUn_GL343262	DNAEfinder	.	654963	654963	.	+	.	chrUn_GL343262:654694-655276+
chrUn_GL343262	DNAEfinder	.	654990	654990	.	+	.	chrUn_GL343262:654694-655276+
chrUn_GL343262	DNAEfinder	.	654994	654994	.	+	.	chrUn_GL343262:654694-655276+
chrUn_GL343262	DNAEfinder	.	655021	655021	.	+	.	chrUn_GL343262:654694-655276+
chrUn_GL343262	DNAEfinder	.	655024	655024	.	+	.	chrUn_GL343262:654694-655276+
chrUn_GL343262	DNAEfinder	.	655027	655027	.	+	.	chrUn_GL343262:654694-655276+
chrUn_GL343262	DNAEfinder	.	655031	655031	.	+	.	chrUn_GL343262:654694-655276+
chrUn_GL343262	DNAEfinder	.	655053	655053	.	+	.	chrUn_GL343262:654694-655276+
chrUn_GL343262	DNAEfinder	.	655086	655086	.	+	.	chrUn_GL343262:654694-655276+
chrUn_GL343262	DNAEfinder	.	694726	694726	.	+	.	chrUn_GL343262:693106-694990+
chrUn_GL343262	DNAEfinder	.	694742	694742	.	+	.	chrUn_GL343262:693106-694990+
chrUn_GL343262	DNAEfinder	.	694757	694757	.	+	.	chrUn_GL343262:693106-694990+
chrUn_GL343262	DNAEfinder	.	694760	694760	.	+	.	chrUn_GL343262:693106-694990+
chrUn_GL343262	DNAEfinder	.	694763	694763	.	+	.	chrUn_GL343262:693106-694990+
chrUn_GL343262	DNAEfinder	.	694764	694764	.	+	.	chrUn_GL343262:693106-694990+
chrUn_GL343262	DNAEfinder	.	694767	694767	.	+	.	chrUn_GL343262:693106-694990+
chrUn_GL343262	DNAEfinder	.	694789	694789	.	+	.	chrUn_GL343262:693106-694990+
chrUn_GL343262	DNAEfinder	.	694822	694822	.	+	.	chrUn_GL343262:693106-694990+
chrUn_GL343265	DNAEfinder	.	1155114	1155114	.	+	.	chrUn_GL343265:1155097-1155729+
chrUn_GL343265	DNAEfinder	.	1155163	1155163	.	+	.	chrUn_GL343265:1155097-1155729+
chrUn_GL343265	DNAEfinder	.	1155199	1155199	.	+	.	chrUn_GL343265:1155097-1155729+
chrUn_GL343265	DNAEfinder	.	1155205	1155205	.	+	.	chrUn_GL343265:1155097-1155729+
chrUn_GL343265	DNAEfinder	.	1155272	1155272	.	+	.	chrUn_GL343265:1155097-1155729+
chrUn_GL343265	DNAEfinder	.	1155312	1155312	.	+	.	chrUn_GL343265:1155097-1155729+
chrUn_GL343265	DNAEfinder	.	1155369	1155369	.	+	.	chrUn_GL343265:1155097-1155729+
chrUn_GL343265	DNAEfinder	.	1155436	1155436	.	+	.	chrUn_GL343265:1155097-1155729+
chrUn_GL343303	DNAEfinder	.	228541	228541	.	-	.	chrUn_GL343303:228283-230786-
chrUn_GL343303	DNAEfinder	.	228539	228539	.	-	.	chrUn_GL343303:228283-230786-
chrUn_GL343303	DNAEfinder	.	228537	228537	.	-	.	chrUn_GL343303:228283-230786-
chrUn_GL343303	DNAEfinder	.	228534	228534	.	-	.	chrUn_GL343303:228283-230786-
chrUn_GL343303	DNAEfinder	.	228500	228500	.	-	.	chrUn_GL343303:228283-230786-
chrUn_GL343303	DNAEfinder	.	228489	228489	.	-	.	chrUn_GL343303:228283-230786-
chrUn_GL343303	DNAEfinder	.	228454	228454	.	-	.	chrUn_GL343303:228283-230786-
chrUn_GL343303	DNAEfinder	.	228434	228434	.	-	.	chrUn_GL343303:228283-230786-
chrUn_GL343316	DNAEfinder	.	833875	833875	.	-	.	chrUn_GL343316:833606-834223-
chrUn_GL343316	DNAEfinder	.	833867	833867	.	-	.	chrUn_GL343316:833606-834223-
chrUn_GL343316	DNAEfinder	.	833865	833865	.	-	.	chrUn_GL343316:833606-834223-
chrUn_GL343316	DNAEfinder	.	833863	833863	.	-	.	chrUn_GL343316:833606-834223-
chrUn_GL343316	DNAEfinder	.	833851	833851	.	-	.	chrUn_GL343316:833606-834223-
chrUn_GL343316	DNAEfinder	.	833848	833848	.	-	.	chrUn_GL343316:833606-834223-
chrUn_GL343316	DNAEfinder	.	833836	833836	.	-	.	chrUn_GL343316:833606-834223-
chrUn_GL343316	DNAEfinder	.	833833	833833	.	-	.	chrUn_GL343316:833606-834223-
chrUn_GL343316	DNAEfinder	.	833830	833830	.	-	.	chrUn_GL343316:833606-834223-
chrUn_GL343316	DNAEfinder	.	833828	833828	.	-	.	chrUn_GL343316:833606-834223-
chrUn_GL343316	DNAEfinder	.	833805	833805	.	-	.	chrUn_GL343316:833606-834223-
chrUn_GL343324	DNAEfinder	.	1134245	1134245	.	-	.	chrUn_GL343324:1132881-1134313-
chrUn_GL343324	DNAEfinder	.	1134236	1134236	.	-	.	chrUn_GL343324:1132881-1134313-
chrUn_GL343324	DNAEfinder	.	1134235	1134235	.	-	.	chrUn_GL343324:1132881-1134313-
chrUn_GL343324	DNAEfinder	.	1134203	1134203	.	-	.	chrUn_GL343324:1132881-1134313-
chrUn_GL343324	DNAEfinder	.	1134196	1134196	.	-	.	chrUn_GL343324:1132881-1134313-
chrUn_GL343324	DNAEfinder	.	1134173	1134173	.	-	.	chrUn_GL343324:1132881-1134313-
chrUn_GL343324	DNAEfinder	.	1134161	1134161	.	-	.	chrUn_GL343324:1132881-1134313-
chrUn_GL343324	DNAEfinder	.	1134157	1134157	.	-	.	chrUn_GL343324:1132881-1134313-
chrUn_GL343341	DNAEfinder	.	1192359	1192359	.	+	.	chrUn_GL343341:1192001-1192823+
chrUn_GL343341	DNAEfinder	.	1192363	1192363	.	+	.	chrUn_GL343341:1192001-1192823+
chrUn_GL343341	DNAEfinder	.	1192375	1192375	.	+	.	chrUn_GL343341:1192001-1192823+
chrUn_GL343341	DNAEfinder	.	1192387	1192387	.	+	.	chrUn_GL343341:1192001-1192823+
chrUn_GL343341	DNAEfinder	.	1192391	1192391	.	+	.	chrUn_GL343341:1192001-1192823+
chrUn_GL343341	DNAEfinder	.	1192409	1192409	.	+	.	chrUn_GL343341:1192001-1192823+
chrUn_GL343341	DNAEfinder	.	1192433	1192433	.	+	.	chrUn_GL343341:1192001-1192823+
chrUn_GL343341	DNAEfinder	.	1192444	1192444	.	+	.	chrUn_GL343341:1192001-1192823+
chrUn_GL343341	DNAEfinder	.	1192449	1192449	.	+	.	chrUn_GL343341:1192001-1192823+
chrUn_GL343351	DNAEfinder	.	786705	786705	.	+	.	chrUn_GL343351:786602-786872+
chrUn_GL343351	DNAEfinder	.	786706	786706	.	+	.	chrUn_GL343351:786602-786872+
chrUn_GL343351	DNAEfinder	.	786707	786707	.	+	.	chrUn_GL343351:786602-786872+
chrUn_GL343351	DNAEfinder	.	786708	786708	.	+	.	chrUn_GL343351:786602-786872+
chrUn_GL343351	DNAEfinder	.	786709	786709	.	+	.	chrUn_GL343351:786602-786872+
chrUn_GL343351	DNAEfinder	.	786711	786711	.	+	.	chrUn_GL343351:786602-786872+
chrUn_GL343351	DNAEfinder	.	786712	786712	.	+	.	chrUn_GL343351:786602-786872+
chrUn_GL343351	DNAEfinder	.	786714	786714	.	+	.	chrUn_GL343351:786602-786872+
chrUn_GL343360	DNAEfinder	.	1118445	1118445	.	-	.	chrUn_GL343360:1118107-1118507-
chrUn_GL343360	DNAEfinder	.	1118421	1118421	.	-	.	chrUn_GL343360:1118107-1118507-
chrUn_GL343360	DNAEfinder	.	1118410	1118410	.	-	.	chrUn_GL343360:1118107-1118507-
chrUn_GL343360	DNAEfinder	.	1118390	1118390	.	-	.	chrUn_GL343360:1118107-1118507-
chrUn_GL343360	DNAEfinder	.	1118382	1118382	.	-	.	chrUn_GL343360:1118107-1118507-
chrUn_GL343360	DNAEfinder	.	1118374	1118374	.	-	.	chrUn_GL343360:1118107-1118507-
chrUn_GL343360	DNAEfinder	.	1118367	1118367	.	-	.	chrUn_GL343360:1118107-1118507-
chrUn_GL343360	DNAEfinder	.	1118364	1118364	.	-	.	chrUn_GL343360:1118107-1118507-
chrUn_GL343366	DNAEfinder	.	1053053	1053053	.	+	.	chrUn_GL343366:1052586-1053327+
chrUn_GL343366	DNAEfinder	.	1053080	1053080	.	+	.	chrUn_GL343366:1052586-1053327+
chrUn_GL343366	DNAEfinder	.	1053085	1053085	.	+	.	chrUn_GL343366:1052586-1053327+
chrUn_GL343366	DNAEfinder	.	1053206	1053206	.	+	.	chrUn_GL343366:1052586-1053327+
chrUn_GL343366	DNAEfinder	.	1053247	1053247	.	+	.	chrUn_GL343366:1052586-1053327+
chrUn_GL343366	DNAEfinder	.	1053254	1053254	.	+	.	chrUn_GL343366:1052586-1053327+
chrUn_GL343366	DNAEfinder	.	1053258	1053258	.	+	.	chrUn_GL343366:1052586-1053327+
chrUn_GL343366	DNAEfinder	.	1053259	1053259	.	+	.	chrUn_GL343366:1052586-1053327+
chrUn_GL343374	DNAEfinder	.	774063	774063	.	-	.	chrUn_GL343374:773940-774168-
chrUn_GL343374	DNAEfinder	.	774051	774051	.	-	.	chrUn_GL343374:773940-774168-
chrUn_GL343374	DNAEfinder	.	774047	774047	.	-	.	chrUn_GL343374:773940-774168-
chrUn_GL343374	DNAEfinder	.	774029	774029	.	-	.	chrUn_GL343374:773940-774168-
chrUn_GL343374	DNAEfinder	.	774018	774018	.	-	.	chrUn_GL343374:773940-774168-
chrUn_GL343374	DNAEfinder	.	774006	774006	.	-	.	chrUn_GL343374:773940-774168-
chrUn_GL343374	DNAEfinder	.	773997	773997	.	-	.	chrUn_GL343374:773940-774168-
chrUn_GL343374	DNAEfinder	.	773971	773971	.	-	.	chrUn_GL343374:773940-774168-
chrUn_GL343376	DNAEfinder	.	729694	729694	.	-	.	chrUn_GL343376:729431-729797-
chrUn_GL343376	DNAEfinder	.	729692	729692	.	-	.	chrUn_GL343376:729431-729797-
chrUn_GL343376	DNAEfinder	.	729680	729680	.	-	.	chrUn_GL343376:729431-729797-
chrUn_GL343376	DNAEfinder	.	729677	729677	.	-	.	chrUn_GL343376:729431-729797-
chrUn_GL343376	DNAEfinder	.	729665	729665	.	-	.	chrUn_GL343376:729431-729797-
chrUn_GL343376	DNAEfinder	.	729662	729662	.	-	.	chrUn_GL343376:729431-729797-
chrUn_GL343376	DNAEfinder	.	729659	729659	.	-	.	chrUn_GL343376:729431-729797-
chrUn_GL343376	DNAEfinder	.	729655	729655	.	-	.	chrUn_GL343376:729431-729797-
chrUn_GL343376	DNAEfinder	.	729633	729633	.	-	.	chrUn_GL343376:729431-729797-
chrUn_GL343376	DNAEfinder	.	729625	729625	.	-	.	chrUn_GL343376:729431-729797-
chrUn_GL343382	DNAEfinder	.	907033	907033	.	+	.	chrUn_GL343382:906965-907405+
chrUn_GL343382	DNAEfinder	.	907061	907061	.	+	.	chrUn_GL343382:906965-907405+
chrUn_GL343382	DNAEfinder	.	907095	907095	.	+	.	chrUn_GL343382:906965-907405+
chrUn_GL343382	DNAEfinder	.	907104	907104	.	+	.	chrUn_GL343382:906965-907405+
chrUn_GL343382	DNAEfinder	.	907113	907113	.	+	.	chrUn_GL343382:906965-907405+
chrUn_GL343382	DNAEfinder	.	907120	907120	.	+	.	chrUn_GL343382:906965-907405+
chrUn_GL343382	DNAEfinder	.	907145	907145	.	+	.	chrUn_GL343382:906965-907405+
chrUn_GL343382	DNAEfinder	.	907151	907151	.	+	.	chrUn_GL343382:906965-907405+
chrUn_GL343438	DNAEfinder	.	204465	204465	.	+	.	chrUn_GL343438:203751-204761+
chrUn_GL343438	DNAEfinder	.	204470	204470	.	+	.	chrUn_GL343438:203751-204761+
chrUn_GL343438	DNAEfinder	.	204478	204478	.	+	.	chrUn_GL343438:203751-204761+
chrUn_GL343438	DNAEfinder	.	204480	204480	.	+	.	chrUn_GL343438:203751-204761+
chrUn_GL343438	DNAEfinder	.	204482	204482	.	+	.	chrUn_GL343438:203751-204761+
chrUn_GL343438	DNAEfinder	.	204494	204494	.	+	.	chrUn_GL343438:203751-204761+
chrUn_GL343438	DNAEfinder	.	204497	204497	.	+	.	chrUn_GL343438:203751-204761+
chrUn_GL343438	DNAEfinder	.	204509	204509	.	+	.	chrUn_GL343438:203751-204761+
chrUn_GL343438	DNAEfinder	.	204512	204512	.	+	.	chrUn_GL343438:203751-204761+
chrUn_GL343438	DNAEfinder	.	204515	204515	.	+	.	chrUn_GL343438:203751-204761+
chrUn_GL343438	DNAEfinder	.	204517	204517	.	+	.	chrUn_GL343438:203751-204761+
chrUn_GL343438	DNAEfinder	.	204529	204529	.	+	.	chrUn_GL343438:203751-204761+
chrUn_GL343438	DNAEfinder	.	204540	204540	.	+	.	chrUn_GL343438:203751-204761+
chrUn_GL343474	DNAEfinder	.	284025	284025	.	+	.	chrUn_GL343474:283616-284365+
chrUn_GL343474	DNAEfinder	.	284053	284053	.	+	.	chrUn_GL343474:283616-284365+
chrUn_GL343474	DNAEfinder	.	284114	284114	.	+	.	chrUn_GL343474:283616-284365+
chrUn_GL343474	DNAEfinder	.	284118	284118	.	+	.	chrUn_GL343474:283616-284365+
chrUn_GL343474	DNAEfinder	.	284140	284140	.	+	.	chrUn_GL343474:283616-284365+
chrUn_GL343474	DNAEfinder	.	284253	284253	.	+	.	chrUn_GL343474:283616-284365+
chrUn_GL343474	DNAEfinder	.	284317	284317	.	+	.	chrUn_GL343474:283616-284365+
chrUn_GL343474	DNAEfinder	.	284347	284347	.	+	.	chrUn_GL343474:283616-284365+
chrUn_GL343481	DNAEfinder	.	406904	406904	.	+	.	chrUn_GL343481:406781-407204+
chrUn_GL343481	DNAEfinder	.	406917	406917	.	+	.	chrUn_GL343481:406781-407204+
chrUn_GL343481	DNAEfinder	.	406919	406919	.	+	.	chrUn_GL343481:406781-407204+
chrUn_GL343481	DNAEfinder	.	406921	406921	.	+	.	chrUn_GL343481:406781-407204+
chrUn_GL343481	DNAEfinder	.	406933	406933	.	+	.	chrUn_GL343481:406781-407204+
chrUn_GL343481	DNAEfinder	.	406936	406936	.	+	.	chrUn_GL343481:406781-407204+
chrUn_GL343481	DNAEfinder	.	406948	406948	.	+	.	chrUn_GL343481:406781-407204+
chrUn_GL343481	DNAEfinder	.	406951	406951	.	+	.	chrUn_GL343481:406781-407204+
chrUn_GL343481	DNAEfinder	.	406954	406954	.	+	.	chrUn_GL343481:406781-407204+
chrUn_GL343481	DNAEfinder	.	406968	406968	.	+	.	chrUn_GL343481:406781-407204+
chrUn_GL343481	DNAEfinder	.	406979	406979	.	+	.	chrUn_GL343481:406781-407204+
chrUn_GL343481	DNAEfinder	.	406996	406996	.	+	.	chrUn_GL343481:406781-407204+
chrUn_GL343482	DNAEfinder	.	470423	470423	.	+	.	chrUn_GL343482:470403-470873+
chrUn_GL343482	DNAEfinder	.	470445	470445	.	+	.	chrUn_GL343482:470403-470873+
chrUn_GL343482	DNAEfinder	.	470448	470448	.	+	.	chrUn_GL343482:470403-470873+
chrUn_GL343482	DNAEfinder	.	470456	470456	.	+	.	chrUn_GL343482:470403-470873+
chrUn_GL343482	DNAEfinder	.	470498	470498	.	+	.	chrUn_GL343482:470403-470873+
chrUn_GL343482	DNAEfinder	.	470501	470501	.	+	.	chrUn_GL343482:470403-470873+
chrUn_GL343482	DNAEfinder	.	470507	470507	.	+	.	chrUn_GL343482:470403-470873+
chrUn_GL343482	DNAEfinder	.	470529	470529	.	+	.	chrUn_GL343482:470403-470873+
chrUn_GL343551	DNAEfinder	.	75641	75641	.	-	.	chrUn_GL343551:75094-76214-
chrUn_GL343551	DNAEfinder	.	75636	75636	.	-	.	chrUn_GL343551:75094-76214-
chrUn_GL343551	DNAEfinder	.	75613	75613	.	-	.	chrUn_GL343551:75094-76214-
chrUn_GL343551	DNAEfinder	.	75608	75608	.	-	.	chrUn_GL343551:75094-76214-
chrUn_GL343551	DNAEfinder	.	75603	75603	.	-	.	chrUn_GL343551:75094-76214-
chrUn_GL343551	DNAEfinder	.	75595	75595	.	-	.	chrUn_GL343551:75094-76214-
chrUn_GL343551	DNAEfinder	.	75593	75593	.	-	.	chrUn_GL343551:75094-76214-
chrUn_GL343551	DNAEfinder	.	75584	75584	.	-	.	chrUn_GL343551:75094-76214-
chrUn_GL343564	DNAEfinder	.	269398	269398	.	+	.	chrUn_GL343564:269208-269437+
chrUn_GL343564	DNAEfinder	.	269402	269402	.	+	.	chrUn_GL343564:269208-269437+
chrUn_GL343564	DNAEfinder	.	269407	269407	.	+	.	chrUn_GL343564:269208-269437+
chrUn_GL343564	DNAEfinder	.	269411	269411	.	+	.	chrUn_GL343564:269208-269437+
chrUn_GL343564	DNAEfinder	.	269420	269420	.	+	.	chrUn_GL343564:269208-269437+
chrUn_GL343564	DNAEfinder	.	269422	269422	.	+	.	chrUn_GL343564:269208-269437+
chrUn_GL343564	DNAEfinder	.	269428	269428	.	+	.	chrUn_GL343564:269208-269437+
chrUn_GL343564	DNAEfinder	.	269433	269433	.	+	.	chrUn_GL343564:269208-269437+
chrUn_GL343595	DNAEfinder	.	325683	325683	.	-	.	chrUn_GL343595:325389-325739-
chrUn_GL343595	DNAEfinder	.	325658	325658	.	-	.	chrUn_GL343595:325389-325739-
chrUn_GL343595	DNAEfinder	.	325656	325656	.	-	.	chrUn_GL343595:325389-325739-
chrUn_GL343595	DNAEfinder	.	325626	325626	.	-	.	chrUn_GL343595:325389-325739-
chrUn_GL343595	DNAEfinder	.	325622	325622	.	-	.	chrUn_GL343595:325389-325739-
chrUn_GL343595	DNAEfinder	.	325613	325613	.	-	.	chrUn_GL343595:325389-325739-
chrUn_GL343595	DNAEfinder	.	325603	325603	.	-	.	chrUn_GL343595:325389-325739-
chrUn_GL343595	DNAEfinder	.	325571	325571	.	-	.	chrUn_GL343595:325389-325739-
chrUn_GL343661	DNAEfinder	.	92231	92231	.	-	.	chrUn_GL343661:89884-92617-
chrUn_GL343661	DNAEfinder	.	92228	92228	.	-	.	chrUn_GL343661:89884-92617-
chrUn_GL343661	DNAEfinder	.	92201	92201	.	-	.	chrUn_GL343661:89884-92617-
chrUn_GL343661	DNAEfinder	.	92191	92191	.	-	.	chrUn_GL343661:89884-92617-
chrUn_GL343661	DNAEfinder	.	92190	92190	.	-	.	chrUn_GL343661:89884-92617-
chrUn_GL343661	DNAEfinder	.	92173	92173	.	-	.	chrUn_GL343661:89884-92617-
chrUn_GL343661	DNAEfinder	.	92171	92171	.	-	.	chrUn_GL343661:89884-92617-
chrUn_GL343661	DNAEfinder	.	92170	92170	.	-	.	chrUn_GL343661:89884-92617-
chrUn_GL343785	DNAEfinder	.	65907	65907	.	-	.	chrUn_GL343785:65093-67791-
chrUn_GL343785	DNAEfinder	.	65902	65902	.	-	.	chrUn_GL343785:65093-67791-
chrUn_GL343785	DNAEfinder	.	65900	65900	.	-	.	chrUn_GL343785:65093-67791-
chrUn_GL343785	DNAEfinder	.	65898	65898	.	-	.	chrUn_GL343785:65093-67791-
chrUn_GL343785	DNAEfinder	.	65881	65881	.	-	.	chrUn_GL343785:65093-67791-
chrUn_GL343785	DNAEfinder	.	65880	65880	.	-	.	chrUn_GL343785:65093-67791-
chrUn_GL343785	DNAEfinder	.	65868	65868	.	-	.	chrUn_GL343785:65093-67791-
chrUn_GL343785	DNAEfinder	.	65864	65864	.	-	.	chrUn_GL343785:65093-67791-
chrUn_GL343785	DNAEfinder	.	65863	65863	.	-	.	chrUn_GL343785:65093-67791-
chrUn_GL343785	DNAEfinder	.	65861	65861	.	-	.	chrUn_GL343785:65093-67791-
chrUn_GL343785	DNAEfinder	.	65842	65842	.	-	.	chrUn_GL343785:65093-67791-
chrUn_GL343785	DNAEfinder	.	65907	65907	.	-	.	chrUn_GL343785:65417-68106-
chrUn_GL343785	DNAEfinder	.	65900	65900	.	-	.	chrUn_GL343785:65417-68106-
chrUn_GL343785	DNAEfinder	.	65898	65898	.	-	.	chrUn_GL343785:65417-68106-
chrUn_GL343785	DNAEfinder	.	65881	65881	.	-	.	chrUn_GL343785:65417-68106-
chrUn_GL343785	DNAEfinder	.	65880	65880	.	-	.	chrUn_GL343785:65417-68106-
chrUn_GL343785	DNAEfinder	.	65864	65864	.	-	.	chrUn_GL343785:65417-68106-
chrUn_GL343785	DNAEfinder	.	65861	65861	.	-	.	chrUn_GL343785:65417-68106-
chrUn_GL343785	DNAEfinder	.	65842	65842	.	-	.	chrUn_GL343785:65417-68106-
chrUn_GL344011	DNAEfinder	.	85428	85428	.	-	.	chrUn_GL344011:85253-85487-
chrUn_GL344011	DNAEfinder	.	85419	85419	.	-	.	chrUn_GL344011:85253-85487-
chrUn_GL344011	DNAEfinder	.	85418	85418	.	-	.	chrUn_GL344011:85253-85487-
chrUn_GL344011	DNAEfinder	.	85417	85417	.	-	.	chrUn_GL344011:85253-85487-
chrUn_GL344011	DNAEfinder	.	85416	85416	.	-	.	chrUn_GL344011:85253-85487-
chrUn_GL344011	DNAEfinder	.	85415	85415	.	-	.	chrUn_GL344011:85253-85487-
chrUn_GL344011	DNAEfinder	.	85414	85414	.	-	.	chrUn_GL344011:85253-85487-
chrUn_GL344011	DNAEfinder	.	85413	85413	.	-	.	chrUn_GL344011:85253-85487-
chrUn_GL344011	DNAEfinder	.	85411	85411	.	-	.	chrUn_GL344011:85253-85487-
chrUn_GL344011	DNAEfinder	.	85408	85408	.	-	.	chrUn_GL344011:85253-85487-
chrUn_GL344343	DNAEfinder	.	37428	37428	.	+	.	chrUn_GL344343:37332-37683+
chrUn_GL344343	DNAEfinder	.	37435	37435	.	+	.	chrUn_GL344343:37332-37683+
chrUn_GL344343	DNAEfinder	.	37440	37440	.	+	.	chrUn_GL344343:37332-37683+
chrUn_GL344343	DNAEfinder	.	37443	37443	.	+	.	chrUn_GL344343:37332-37683+
chrUn_GL344343	DNAEfinder	.	37444	37444	.	+	.	chrUn_GL344343:37332-37683+
chrUn_GL344343	DNAEfinder	.	37445	37445	.	+	.	chrUn_GL344343:37332-37683+
chrUn_GL344343	DNAEfinder	.	37467	37467	.	+	.	chrUn_GL344343:37332-37683+
chrUn_GL344343	DNAEfinder	.	37503	37503	.	+	.	chrUn_GL344343:37332-37683+
chrUn_GL344900	DNAEfinder	.	1166	1166	.	+	.	chrUn_GL344900:449-2484+
chrUn_GL344900	DNAEfinder	.	1347	1347	.	+	.	chrUn_GL344900:449-2484+
chrUn_GL344900	DNAEfinder	.	1351	1351	.	+	.	chrUn_GL344900:449-2484+
chrUn_GL344900	DNAEfinder	.	1373	1373	.	+	.	chrUn_GL344900:449-2484+
chrUn_GL344900	DNAEfinder	.	1868	1868	.	+	.	chrUn_GL344900:449-2484+
chrUn_GL344900	DNAEfinder	.	1869	1869	.	+	.	chrUn_GL344900:449-2484+
chrUn_GL344900	DNAEfinder	.	1923	1923	.	+	.	chrUn_GL344900:449-2484+
chrUn_GL344900	DNAEfinder	.	1931	1931	.	+	.	chrUn_GL344900:449-2484+
track name="Edited Sites (A) anoCar2 Lizard LTR Amn-ichi 1e-8 8" color=255,0,0 visibility=1
chr4	DNAEfinder	.	527491	527491	.	+	.	chr4:527408-527830+
chr4	DNAEfinder	.	527494	527494	.	+	.	chr4:527408-527830+
chr4	DNAEfinder	.	527510	527510	.	+	.	chr4:527408-527830+
chr4	DNAEfinder	.	527519	527519	.	+	.	chr4:527408-527830+
chr4	DNAEfinder	.	527525	527525	.	+	.	chr4:527408-527830+
chr4	DNAEfinder	.	527526	527526	.	+	.	chr4:527408-527830+
chr4	DNAEfinder	.	527528	527528	.	+	.	chr4:527408-527830+
chr4	DNAEfinder	.	527544	527544	.	+	.	chr4:527408-527830+
chr4	DNAEfinder	.	527546	527546	.	+	.	chr4:527408-527830+
chr4	DNAEfinder	.	527552	527552	.	+	.	chr4:527408-527830+
chr4	DNAEfinder	.	527491	527491	.	+	.	chr4:527471-533164+
chr4	DNAEfinder	.	527494	527494	.	+	.	chr4:527471-533164+
chr4	DNAEfinder	.	527510	527510	.	+	.	chr4:527471-533164+
chr4	DNAEfinder	.	527519	527519	.	+	.	chr4:527471-533164+
chr4	DNAEfinder	.	527525	527525	.	+	.	chr4:527471-533164+
chr4	DNAEfinder	.	527526	527526	.	+	.	chr4:527471-533164+
chr4	DNAEfinder	.	527528	527528	.	+	.	chr4:527471-533164+
chr4	DNAEfinder	.	527544	527544	.	+	.	chr4:527471-533164+
chr4	DNAEfinder	.	527546	527546	.	+	.	chr4:527471-533164+
chr4	DNAEfinder	.	527552	527552	.	+	.	chr4:527471-533164+

## Sheet: Editing pairs DR AC LINE LTR
anoCar2	Lizard	LINE	L1	L1_AC_15	chr1:113253576-113254176-	chr1:127205697-127206236+
anoCar2	Lizard	LINE	L1	L1_AC_15	chr1:113253576-113254176-	chr1:17497934-17499127+
anoCar2	Lizard	LINE	L1	L1_AC_15	chr1:113253576-113254176-	chr1:202952854-202953139+
anoCar2	Lizard	LINE	L1	L1_AC_15	chr1:113253576-113254176-	chr1:246198041-246199687+
anoCar2	Lizard	LINE	L1	L1_AC_15	chr1:113253576-113254176-	chr1:28522851-28523956-
anoCar2	Lizard	LINE	L1	L1_AC_15	chr1:113253576-113254176-	chr1:70495243-70495514-
anoCar2	Lizard	LINE	L1	L1_AC_15	chr1:113253576-113254176-	chr2:172762727-172763438-
anoCar2	Lizard	LINE	L1	L1_AC_15	chr1:113253576-113254176-	chr2:175114998-175117162+
anoCar2	Lizard	LINE	L1	L1_AC_15	chr1:113253576-113254176-	chr3:131407594-131408350+
anoCar2	Lizard	LINE	L1	L1_AC_15	chr1:113253576-113254176-	chr3:187315387-187315969-
anoCar2	Lizard	LINE	L1	L1_AC_15	chr1:113253576-113254176-	chr5:85695450-85696088+
anoCar2	Lizard	LINE	L1	L1_AC_15	chr1:113253576-113254176-	chrUn_GL343312:489963-490716-
anoCar2	Lizard	LINE	L1	L1_AC_15	chr1:113253576-113254176-	chrUn_GL343312:530693-531440-
anoCar2	Lizard	LINE	L1	L1_AC_15	chr1:113253576-113254176-	chrUn_GL343710:2379-3037-
anoCar2	Lizard	LINE	L1	L1_AC_15	chr1:113253576-113254176-	chrUn_GL344356:12559-13275-
anoCar2	Lizard	LINE	L1	L1_AC_15	chr1:113253576-113254176-	chrUn_GL344917:10677-10970-
anoCar2	Lizard	LINE	L1	L1_AC_15	chr1:145046158-145047089+	chrLGf:1721944-1722735-
anoCar2	Lizard	LINE	L1	L1_AC_15	chr1:149795847-149797547-	chr1:127205697-127206236+
anoCar2	Lizard	LINE	L1	L1_AC_15	chr1:149795847-149797547-	chr1:17497934-17499127+
anoCar2	Lizard	LINE	L1	L1_AC_15	chr1:149795847-149797547-	chr1:246198041-246199687+
anoCar2	Lizard	LINE	L1	L1_AC_15	chr1:149795847-149797547-	chr1:28522851-28523956-
anoCar2	Lizard	LINE	L1	L1_AC_15	chr1:149795847-149797547-	chr3:187315387-187315969-
anoCar2	Lizard	LINE	L1	L1_AC_15	chr1:149795847-149797547-	chr5:85695450-85696088+
anoCar2	Lizard	LINE	L1	L1_AC_15	chr1:149795847-149797547-	chrUn_GL343710:2379-3037-
anoCar2	Lizard	LINE	L1	L1_AC_15	chr1:149795847-149797547-	chrUn_GL344356:12559-13275-
anoCar2	Lizard	LINE	L1	L1_AC_15	chr1:149795847-149797547-	chrUn_GL344917:10677-10970-
anoCar2	Lizard	LINE	L1	L1_AC_15	chr1:150141488-150142908-	chr1:28522851-28523956-
anoCar2	Lizard	LINE	L1	L1_AC_19	chr1:165261625-165262860-	chr2:126883420-126883794+
anoCar2	Lizard	LINE	L1	L1_AC_17	chr1:17052792-17053031+	chr1:41899840-41905250-
anoCar2	Lizard	LINE	L1	L1_AC_15	chr1:17147927-17149828+	chr1:127205697-127206236+
anoCar2	Lizard	LINE	L1	L1_AC_15	chr1:17147927-17149828+	chr1:17497934-17499127+
anoCar2	Lizard	LINE	L1	L1_AC_15	chr1:17147927-17149828+	chr1:202952854-202953139+
anoCar2	Lizard	LINE	L1	L1_AC_15	chr1:17147927-17149828+	chr1:246198041-246199687+
anoCar2	Lizard	LINE	L1	L1_AC_15	chr1:17147927-17149828+	chr1:28522851-28523956-
anoCar2	Lizard	LINE	L1	L1_AC_15	chr1:17147927-17149828+	chr2:172762727-172763438-
anoCar2	Lizard	LINE	L1	L1_AC_15	chr1:17147927-17149828+	chr2:175114998-175117162+
anoCar2	Lizard	LINE	L1	L1_AC_15	chr1:17147927-17149828+	chr3:131407594-131408350+
anoCar2	Lizard	LINE	L1	L1_AC_15	chr1:17147927-17149828+	chr3:187315387-187315969-
anoCar2	Lizard	LINE	L1	L1_AC_15	chr1:17147927-17149828+	chr5:85695450-85696088+
anoCar2	Lizard	LINE	L1	L1_AC_15	chr1:17147927-17149828+	chrUn_GL343312:489963-490716-
anoCar2	Lizard	LINE	L1	L1_AC_15	chr1:17147927-17149828+	chrUn_GL343312:530693-531440-
anoCar2	Lizard	LINE	L1	L1_AC_15	chr1:17147927-17149828+	chrUn_GL343710:2379-3037-
anoCar2	Lizard	LINE	L1	L1_AC_15	chr1:17147927-17149828+	chrUn_GL344356:12559-13275-
anoCar2	Lizard	LINE	L1	L1_AC_15	chr1:17147927-17149828+	chrUn_GL344917:10677-10970-
anoCar2	Lizard	LINE	L1	L1_AC_9	chr1:173051370-173053748+	chr2:136009803-136011490-
anoCar2	Lizard	LINE	L1	L1_AC_9	chr1:173051370-173053748+	chr6:44097464-44099280+
anoCar2	Lizard	LINE	L1	L1_AC_9	chr1:173051370-173053748+	chrUn_GL343272:704116-707384+
anoCar2	Lizard	LINE	L1	L1_AC_9	chr1:173051370-173053748+	chrUn_GL343474:368890-370377-
anoCar2	Lizard	LINE	L1	L1_AC_15	chr1:183831470-183834870+	chr1:127205697-127206236+
anoCar2	Lizard	LINE	L1	L1_AC_15	chr1:183831470-183834870+	chr1:246198041-246199687+
anoCar2	Lizard	LINE	L1	L1_AC_15	chr1:183831470-183834870+	chr1:28522851-28523956-
anoCar2	Lizard	LINE	L1	L1_AC_15	chr1:183831470-183834870+	chr1:70495243-70495514-
anoCar2	Lizard	LINE	L1	L1_AC_15	chr1:183831470-183834870+	chr2:172762727-172763438-
anoCar2	Lizard	LINE	L1	L1_AC_15	chr1:183831470-183834870+	chr2:175114998-175117162+
anoCar2	Lizard	LINE	L1	L1_AC_15	chr1:183831470-183834870+	chr3:131407594-131408350+
anoCar2	Lizard	LINE	L1	L1_AC_15	chr1:183831470-183834870+	chr3:187315387-187315969-
anoCar2	Lizard	LINE	L1	L1_AC_15	chr1:183831470-183834870+	chrUn_GL343312:489963-490716-
anoCar2	Lizard	LINE	L1	L1_AC_15	chr1:183831470-183834870+	chrUn_GL343312:530693-531440-
anoCar2	Lizard	LINE	L1	L1_AC_15	chr1:183831470-183834870+	chrUn_GL343710:2379-3037-
anoCar2	Lizard	LINE	L1	L1_AC_15	chr1:183831470-183834870+	chrUn_GL344356:12559-13275-
anoCar2	Lizard	LINE	L1	L1_AC_15	chr1:200259910-200263691-	chr1:127205697-127206236+
anoCar2	Lizard	LINE	L1	L1_AC_15	chr1:200259910-200263691-	chr1:17497934-17499127+
anoCar2	Lizard	LINE	L1	L1_AC_15	chr1:200259910-200263691-	chr1:246198041-246199687+
anoCar2	Lizard	LINE	L1	L1_AC_15	chr1:200259910-200263691-	chr1:28522851-28523956-
anoCar2	Lizard	LINE	L1	L1_AC_15	chr1:200259910-200263691-	chr2:172762727-172763438-
anoCar2	Lizard	LINE	L1	L1_AC_15	chr1:200259910-200263691-	chr2:175114998-175117162+
anoCar2	Lizard	LINE	L1	L1_AC_15	chr1:200259910-200263691-	chr3:131407594-131408350+
anoCar2	Lizard	LINE	L1	L1_AC_15	chr1:200259910-200263691-	chr3:187315387-187315969-
anoCar2	Lizard	LINE	L1	L1_AC_15	chr1:200259910-200263691-	chr5:85695450-85696088+
anoCar2	Lizard	LINE	L1	L1_AC_15	chr1:200259910-200263691-	chrUn_GL343312:489963-490716-
anoCar2	Lizard	LINE	L1	L1_AC_15	chr1:200259910-200263691-	chrUn_GL343312:530693-531440-
anoCar2	Lizard	LINE	L1	L1_AC_15	chr1:200259910-200263691-	chrUn_GL343710:2379-3037-
anoCar2	Lizard	LINE	L1	L1_AC_15	chr1:200259910-200263691-	chrUn_GL344356:12559-13275-
anoCar2	Lizard	LINE	L1	L1_AC_16	chr1:209436118-209436930+	chr2:168222123-168222774+
anoCar2	Lizard	LINE	L1	L1_AC_15	chr1:234871537-234873057-	chr1:127205697-127206236+
anoCar2	Lizard	LINE	L1	L1_AC_15	chr1:234871537-234873057-	chr1:17497934-17499127+
anoCar2	Lizard	LINE	L1	L1_AC_15	chr1:234871537-234873057-	chr1:202952854-202953139+
anoCar2	Lizard	LINE	L1	L1_AC_15	chr1:234871537-234873057-	chr1:246198041-246199687+
anoCar2	Lizard	LINE	L1	L1_AC_15	chr1:234871537-234873057-	chr1:28522851-28523956-
anoCar2	Lizard	LINE	L1	L1_AC_15	chr1:234871537-234873057-	chr2:172762727-172763438-
anoCar2	Lizard	LINE	L1	L1_AC_15	chr1:234871537-234873057-	chr2:175114998-175117162+
anoCar2	Lizard	LINE	L1	L1_AC_15	chr1:234871537-234873057-	chr3:131407594-131408350+
anoCar2	Lizard	LINE	L1	L1_AC_15	chr1:234871537-234873057-	chr3:187315387-187315969-
anoCar2	Lizard	LINE	L1	L1_AC_15	chr1:234871537-234873057-	chr5:85695450-85696088+
anoCar2	Lizard	LINE	L1	L1_AC_15	chr1:234871537-234873057-	chrUn_GL343312:489963-490716-
anoCar2	Lizard	LINE	L1	L1_AC_15	chr1:234871537-234873057-	chrUn_GL343312:530693-531440-
anoCar2	Lizard	LINE	L1	L1_AC_15	chr1:234871537-234873057-	chrUn_GL343710:2379-3037-
anoCar2	Lizard	LINE	L1	L1_AC_15	chr1:234871537-234873057-	chrUn_GL344356:12559-13275-
anoCar2	Lizard	LINE	L1	L1_AC_15	chr1:234871537-234873057-	chrUn_GL344917:10677-10970-
anoCar2	Lizard	LINE	L1	L1_AC_15	chr1:259599945-259600339-	chr1:246198041-246199687+
anoCar2	Lizard	LINE	L1	L1_AC_15	chr1:259599945-259600339-	chr1:28522851-28523956-
anoCar2	Lizard	LINE	L1	L1_AC_15	chr1:259599945-259600339-	chrUn_GL343710:2379-3037-
anoCar2	Lizard	LINE	L1	L1_AC_15	chr1:259599945-259600339-	chrUn_GL344356:12559-13275-
anoCar2	Lizard	LINE	L1	L1_AC_15	chr1:259599945-259600339-	chrUn_GL344917:10677-10970-
anoCar2	Lizard	LINE	L1	L1_AC_15	chr1:61802089-61804574-	chr1:127205697-127206236+
anoCar2	Lizard	LINE	L1	L1_AC_15	chr1:61802089-61804574-	chr1:17497934-17499127+
anoCar2	Lizard	LINE	L1	L1_AC_15	chr1:61802089-61804574-	chr1:202952854-202953139+
anoCar2	Lizard	LINE	L1	L1_AC_15	chr1:61802089-61804574-	chr1:246198041-246199687+
anoCar2	Lizard	LINE	L1	L1_AC_15	chr1:61802089-61804574-	chr1:28522851-28523956-
anoCar2	Lizard	LINE	L1	L1_AC_15	chr1:61802089-61804574-	chr2:172762727-172763438-
anoCar2	Lizard	LINE	L1	L1_AC_15	chr1:61802089-61804574-	chr2:175114998-175117162+
anoCar2	Lizard	LINE	L1	L1_AC_15	chr1:61802089-61804574-	chr3:131407594-131408350+
anoCar2	Lizard	LINE	L1	L1_AC_15	chr1:61802089-61804574-	chr3:187315387-187315969-
anoCar2	Lizard	LINE	L1	L1_AC_15	chr1:61802089-61804574-	chr5:85695450-85696088+
anoCar2	Lizard	LINE	L1	L1_AC_15	chr1:61802089-61804574-	chrUn_GL343312:489963-490716-
anoCar2	Lizard	LINE	L1	L1_AC_15	chr1:61802089-61804574-	chrUn_GL343312:530693-531440-
anoCar2	Lizard	LINE	L1	L1_AC_15	chr1:61802089-61804574-	chrUn_GL343710:2379-3037-
anoCar2	Lizard	LINE	L1	L1_AC_15	chr1:61802089-61804574-	chrUn_GL344356:12559-13275-
anoCar2	Lizard	LINE	L1	L1_AC_15	chr1:61802089-61804574-	chrUn_GL344917:10677-10970-
anoCar2	Lizard	LINE	L1	L1_AC_15	chr1:87962248-87963667-	chr1:127205697-127206236+
anoCar2	Lizard	LINE	L1	L1_AC_15	chr1:87962248-87963667-	chr1:17497934-17499127+
anoCar2	Lizard	LINE	L1	L1_AC_15	chr1:87962248-87963667-	chr1:202952854-202953139+
anoCar2	Lizard	LINE	L1	L1_AC_15	chr1:87962248-87963667-	chr1:246198041-246199687+
anoCar2	Lizard	LINE	L1	L1_AC_15	chr1:87962248-87963667-	chr1:28522851-28523956-
anoCar2	Lizard	LINE	L1	L1_AC_15	chr1:87962248-87963667-	chr1:70495243-70495514-
anoCar2	Lizard	LINE	L1	L1_AC_15	chr1:87962248-87963667-	chr2:172762727-172763438-
anoCar2	Lizard	LINE	L1	L1_AC_15	chr1:87962248-87963667-	chr2:175114998-175117162+
anoCar2	Lizard	LINE	L1	L1_AC_15	chr1:87962248-87963667-	chr3:131407594-131408350+
anoCar2	Lizard	LINE	L1	L1_AC_15	chr1:87962248-87963667-	chr3:187315387-187315969-
anoCar2	Lizard	LINE	L1	L1_AC_15	chr1:87962248-87963667-	chr5:85695450-85696088+
anoCar2	Lizard	LINE	L1	L1_AC_15	chr1:87962248-87963667-	chrUn_GL343312:489963-490716-
anoCar2	Lizard	LINE	L1	L1_AC_15	chr1:87962248-87963667-	chrUn_GL343312:530693-531440-
anoCar2	Lizard	LINE	L1	L1_AC_15	chr1:87962248-87963667-	chrUn_GL343710:2379-3037-
anoCar2	Lizard	LINE	L1	L1_AC_15	chr1:87962248-87963667-	chrUn_GL344356:12559-13275-
anoCar2	Lizard	LINE	L1	L1_AC_15	chr1:87962248-87963667-	chrUn_GL344917:10677-10970-
anoCar2	Lizard	LINE	L1	L1_AC_15	chr1:97166039-97167921-	chr1:202952854-202953139+
anoCar2	Lizard	LINE	L1	L1_AC_15	chr1:97166039-97167921-	chr1:246198041-246199687+
anoCar2	Lizard	LINE	L1	L1_AC_15	chr1:97166039-97167921-	chr1:28522851-28523956-
anoCar2	Lizard	LINE	L1	L1_AC_15	chr1:97166039-97167921-	chr1:70495243-70495514-
anoCar2	Lizard	LINE	L1	L1_AC_15	chr1:97166039-97167921-	chr2:172762727-172763438-
anoCar2	Lizard	LINE	L1	L1_AC_15	chr1:97166039-97167921-	chr3:131407594-131408350+
anoCar2	Lizard	LINE	L1	L1_AC_15	chr1:97166039-97167921-	chrUn_GL343312:489963-490716-
anoCar2	Lizard	LINE	L1	L1_AC_15	chr1:97166039-97167921-	chrUn_GL343312:530693-531440-
anoCar2	Lizard	LINE	L1	L1_AC_15	chr1:97166039-97167921-	chrUn_GL344917:10677-10970-
anoCar2	Lizard	LINE	L1	L1_AC_15	chr1:97628143-97629513+	chr1:127205697-127206236+
anoCar2	Lizard	LINE	L1	L1_AC_15	chr1:97628143-97629513+	chr1:17497934-17499127+
anoCar2	Lizard	LINE	L1	L1_AC_15	chr1:97628143-97629513+	chr1:202952854-202953139+
anoCar2	Lizard	LINE	L1	L1_AC_15	chr1:97628143-97629513+	chr1:246198041-246199687+
anoCar2	Lizard	LINE	L1	L1_AC_15	chr1:97628143-97629513+	chr1:28522851-28523956-
anoCar2	Lizard	LINE	L1	L1_AC_15	chr1:97628143-97629513+	chr1:70495243-70495514-
anoCar2	Lizard	LINE	L1	L1_AC_15	chr1:97628143-97629513+	chr2:172762727-172763438-
anoCar2	Lizard	LINE	L1	L1_AC_15	chr1:97628143-97629513+	chr2:175114998-175117162+
anoCar2	Lizard	LINE	L1	L1_AC_15	chr1:97628143-97629513+	chr3:131407594-131408350+
anoCar2	Lizard	LINE	L1	L1_AC_15	chr1:97628143-97629513+	chr3:187315387-187315969-
anoCar2	Lizard	LINE	L1	L1_AC_15	chr1:97628143-97629513+	chr5:85695450-85696088+
anoCar2	Lizard	LINE	L1	L1_AC_15	chr1:97628143-97629513+	chrUn_GL343312:489963-490716-
anoCar2	Lizard	LINE	L1	L1_AC_15	chr1:97628143-97629513+	chrUn_GL343312:530693-531440-
anoCar2	Lizard	LINE	L1	L1_AC_15	chr1:97628143-97629513+	chrUn_GL343710:2379-3037-
anoCar2	Lizard	LINE	L1	L1_AC_15	chr1:97628143-97629513+	chrUn_GL344356:12559-13275-
anoCar2	Lizard	LINE	L1	L1_AC_15	chr1:97628143-97629513+	chrUn_GL344917:10677-10970-
anoCar2	Lizard	LINE	L1	L1_AC_15	chr2:111354386-111354982+	chr1:127205697-127206236+
anoCar2	Lizard	LINE	L1	L1_AC_15	chr2:111354386-111354982+	chr1:17497934-17499127+
anoCar2	Lizard	LINE	L1	L1_AC_15	chr2:111354386-111354982+	chr1:246198041-246199687+
anoCar2	Lizard	LINE	L1	L1_AC_15	chr2:111354386-111354982+	chr1:249136213-249136593-
anoCar2	Lizard	LINE	L1	L1_AC_15	chr2:111354386-111354982+	chr1:28522851-28523956-
anoCar2	Lizard	LINE	L1	L1_AC_15	chr2:111354386-111354982+	chr2:172762727-172763438-
anoCar2	Lizard	LINE	L1	L1_AC_15	chr2:111354386-111354982+	chr2:175114998-175117162+
anoCar2	Lizard	LINE	L1	L1_AC_15	chr2:111354386-111354982+	chr3:131407594-131408350+
anoCar2	Lizard	LINE	L1	L1_AC_15	chr2:111354386-111354982+	chr3:187315387-187315969-
anoCar2	Lizard	LINE	L1	L1_AC_15	chr2:111354386-111354982+	chr5:85695450-85696088+
anoCar2	Lizard	LINE	L1	L1_AC_15	chr2:111354386-111354982+	chrUn_GL343312:489963-490716-
anoCar2	Lizard	LINE	L1	L1_AC_15	chr2:111354386-111354982+	chrUn_GL343312:530693-531440-
anoCar2	Lizard	LINE	L1	L1_AC_15	chr2:111354386-111354982+	chrUn_GL343710:2379-3037-
anoCar2	Lizard	LINE	L1	L1_AC_15	chr2:111354386-111354982+	chrUn_GL344356:12559-13275-
anoCar2	Lizard	LINE	L1	L1_AC_15	chr2:121506249-121506912+	chr1:127205697-127206236+
anoCar2	Lizard	LINE	L1	L1_AC_15	chr2:121506249-121506912+	chr1:17497934-17499127+
anoCar2	Lizard	LINE	L1	L1_AC_15	chr2:121506249-121506912+	chr1:202952854-202953139+
anoCar2	Lizard	LINE	L1	L1_AC_15	chr2:121506249-121506912+	chr1:246198041-246199687+
anoCar2	Lizard	LINE	L1	L1_AC_15	chr2:121506249-121506912+	chr1:28522851-28523956-
anoCar2	Lizard	LINE	L1	L1_AC_15	chr2:121506249-121506912+	chr2:172762727-172763438-
anoCar2	Lizard	LINE	L1	L1_AC_15	chr2:121506249-121506912+	chr2:175114998-175117162+
anoCar2	Lizard	LINE	L1	L1_AC_15	chr2:121506249-121506912+	chr3:131407594-131408350+
anoCar2	Lizard	LINE	L1	L1_AC_15	chr2:121506249-121506912+	chr3:187315387-187315969-
anoCar2	Lizard	LINE	L1	L1_AC_15	chr2:121506249-121506912+	chr5:85695450-85696088+
anoCar2	Lizard	LINE	L1	L1_AC_15	chr2:121506249-121506912+	chrUn_GL343312:489963-490716-
anoCar2	Lizard	LINE	L1	L1_AC_15	chr2:121506249-121506912+	chrUn_GL343312:530693-531440-
anoCar2	Lizard	LINE	L1	L1_AC_15	chr2:121506249-121506912+	chrUn_GL343710:2379-3037-
anoCar2	Lizard	LINE	L1	L1_AC_15	chr2:121506249-121506912+	chrUn_GL344356:12559-13275-
anoCar2	Lizard	LINE	L1	L1_AC_15	chr2:121506249-121506912+	chrUn_GL344917:10677-10970-
anoCar2	Lizard	LINE	L1	L1_AC_15	chr2:126076204-126077524-	chr1:17497934-17499127+
anoCar2	Lizard	LINE	L1	L1_AC_15	chr2:126076204-126077524-	chr1:202952854-202953139+
anoCar2	Lizard	LINE	L1	L1_AC_15	chr2:126076204-126077524-	chr1:246198041-246199687+
anoCar2	Lizard	LINE	L1	L1_AC_15	chr2:126076204-126077524-	chr1:28522851-28523956-
anoCar2	Lizard	LINE	L1	L1_AC_15	chr2:126076204-126077524-	chr2:172762727-172763438-
anoCar2	Lizard	LINE	L1	L1_AC_15	chr2:126076204-126077524-	chr2:175114998-175117162+
anoCar2	Lizard	LINE	L1	L1_AC_15	chr2:126076204-126077524-	chr3:131407594-131408350+
anoCar2	Lizard	LINE	L1	L1_AC_15	chr2:126076204-126077524-	chrUn_GL343312:489963-490716-
anoCar2	Lizard	LINE	L1	L1_AC_15	chr2:126076204-126077524-	chrUn_GL343312:530693-531440-
anoCar2	Lizard	LINE	L1	L1_AC_15	chr2:126076204-126077524-	chrUn_GL344356:12559-13275-
anoCar2	Lizard	LINE	L1	L1_AC_15	chr2:126076204-126077524-	chrUn_GL344917:10677-10970-
anoCar2	Lizard	LINE	L1	L1_AC_15	chr2:130530855-130535220-	chr1:127205697-127206236+
anoCar2	Lizard	LINE	L1	L1_AC_15	chr2:130530855-130535220-	chr1:17497934-17499127+
anoCar2	Lizard	LINE	L1	L1_AC_15	chr2:130530855-130535220-	chr1:202952854-202953139+
anoCar2	Lizard	LINE	L1	L1_AC_15	chr2:130530855-130535220-	chr1:246198041-246199687+
anoCar2	Lizard	LINE	L1	L1_AC_15	chr2:130530855-130535220-	chr1:28522851-28523956-
anoCar2	Lizard	LINE	L1	L1_AC_15	chr2:130530855-130535220-	chr1:70495243-70495514-
anoCar2	Lizard	LINE	L1	L1_AC_15	chr2:130530855-130535220-	chr2:172762727-172763438-
anoCar2	Lizard	LINE	L1	L1_AC_15	chr2:130530855-130535220-	chr2:175114998-175117162+
anoCar2	Lizard	LINE	L1	L1_AC_15	chr2:130530855-130535220-	chr3:131407594-131408350+
anoCar2	Lizard	LINE	L1	L1_AC_15	chr2:130530855-130535220-	chr3:187315387-187315969-
anoCar2	Lizard	LINE	L1	L1_AC_15	chr2:130530855-130535220-	chr5:85695450-85696088+
anoCar2	Lizard	LINE	L1	L1_AC_15	chr2:130530855-130535220-	chrUn_GL343312:489963-490716-
anoCar2	Lizard	LINE	L1	L1_AC_15	chr2:130530855-130535220-	chrUn_GL343312:530693-531440-
anoCar2	Lizard	LINE	L1	L1_AC_15	chr2:130530855-130535220-	chrUn_GL343710:2379-3037-
anoCar2	Lizard	LINE	L1	L1_AC_15	chr2:130530855-130535220-	chrUn_GL344356:12559-13275-
anoCar2	Lizard	LINE	L1	L1-27_ACar	chr2:137013712-137015009-	chr2:68148016-68149137+
anoCar2	Lizard	LINE	L1	L1-27_ACar	chr2:137013712-137015009-	chr3:148542020-148543838-
anoCar2	Lizard	LINE	L1	L1_AC_15	chr2:153640195-153645435+	chr1:127205697-127206236+
anoCar2	Lizard	LINE	L1	L1_AC_15	chr2:153640195-153645435+	chr1:17497934-17499127+
anoCar2	Lizard	LINE	L1	L1_AC_15	chr2:153640195-153645435+	chr1:202952854-202953139+
anoCar2	Lizard	LINE	L1	L1_AC_15	chr2:153640195-153645435+	chr1:246198041-246199687+
anoCar2	Lizard	LINE	L1	L1_AC_15	chr2:153640195-153645435+	chr1:249136213-249136593-
anoCar2	Lizard	LINE	L1	L1_AC_15	chr2:153640195-153645435+	chr1:28522851-28523956-
anoCar2	Lizard	LINE	L1	L1_AC_15	chr2:153640195-153645435+	chr1:70495243-70495514-
anoCar2	Lizard	LINE	L1	L1_AC_15	chr2:153640195-153645435+	chr2:172762727-172763438-
anoCar2	Lizard	LINE	L1	L1_AC_15	chr2:153640195-153645435+	chr2:175114998-175117162+
anoCar2	Lizard	LINE	L1	L1_AC_15	chr2:153640195-153645435+	chr3:131407594-131408350+
anoCar2	Lizard	LINE	L1	L1_AC_15	chr2:153640195-153645435+	chr3:187315387-187315969-
anoCar2	Lizard	LINE	L1	L1_AC_15	chr2:153640195-153645435+	chr5:85695450-85696088+
anoCar2	Lizard	LINE	L1	L1_AC_15	chr2:153640195-153645435+	chrUn_GL343312:489963-490716-
anoCar2	Lizard	LINE	L1	L1_AC_15	chr2:153640195-153645435+	chrUn_GL343312:530693-531440-
anoCar2	Lizard	LINE	L1	L1_AC_15	chr2:153640195-153645435+	chrUn_GL343710:2379-3037-
anoCar2	Lizard	LINE	L1	L1_AC_15	chr2:153640195-153645435+	chrUn_GL344356:12559-13275-
anoCar2	Lizard	LINE	L1	L1_AC_9	chr2:158573267-158575818+	chr1:165396220-165399785+
anoCar2	Lizard	LINE	L1	L1_AC_9	chr2:158573267-158575818+	chr3:119390454-119391965+
anoCar2	Lizard	LINE	L1	L1_AC_9	chr2:158573267-158575818+	chr6:44097464-44099280+
anoCar2	Lizard	LINE	L1	L1_AC_9	chr2:158573267-158575818+	chrUn_GL343303:956009-959403-
anoCar2	Lizard	LINE	L1	L1_AC_9	chr2:158573267-158575818+	chrUn_GL343474:368890-370377-
anoCar2	Lizard	LINE	L1	L1_AC_9	chr2:158573267-158575818+	chrUn_GL343551:11987-13325+
anoCar2	Lizard	LINE	L1	L1_AC_9	chr2:158573267-158575818+	chrUn_GL343553:67436-68773-
anoCar2	Lizard	LINE	L1	L1_AC_15	chr2:168173192-168173994+	chr1:127205697-127206236+
anoCar2	Lizard	LINE	L1	L1_AC_15	chr2:168173192-168173994+	chr1:17497934-17499127+
anoCar2	Lizard	LINE	L1	L1_AC_15	chr2:168173192-168173994+	chr1:202952854-202953139+
anoCar2	Lizard	LINE	L1	L1_AC_15	chr2:168173192-168173994+	chr1:246198041-246199687+
anoCar2	Lizard	LINE	L1	L1_AC_15	chr2:168173192-168173994+	chr1:28522851-28523956-
anoCar2	Lizard	LINE	L1	L1_AC_15	chr2:168173192-168173994+	chr1:70495243-70495514-
anoCar2	Lizard	LINE	L1	L1_AC_15	chr2:168173192-168173994+	chr2:172762727-172763438-
anoCar2	Lizard	LINE	L1	L1_AC_15	chr2:168173192-168173994+	chr2:175114998-175117162+
anoCar2	Lizard	LINE	L1	L1_AC_15	chr2:168173192-168173994+	chr3:131407594-131408350+
anoCar2	Lizard	LINE	L1	L1_AC_15	chr2:168173192-168173994+	chr3:187315387-187315969-
anoCar2	Lizard	LINE	L1	L1_AC_15	chr2:168173192-168173994+	chr5:121920430-121922575-
anoCar2	Lizard	LINE	L1	L1_AC_15	chr2:168173192-168173994+	chr5:85695450-85696088+
anoCar2	Lizard	LINE	L1	L1_AC_15	chr2:168173192-168173994+	chrUn_GL343312:489963-490716-
anoCar2	Lizard	LINE	L1	L1_AC_15	chr2:168173192-168173994+	chrUn_GL343312:530693-531440-
anoCar2	Lizard	LINE	L1	L1_AC_15	chr2:168173192-168173994+	chrUn_GL343648:54107-56180+
anoCar2	Lizard	LINE	L1	L1_AC_15	chr2:168173192-168173994+	chrUn_GL343710:2379-3037-
anoCar2	Lizard	LINE	L1	L1_AC_15	chr2:168173192-168173994+	chrUn_GL344356:12559-13275-
anoCar2	Lizard	LINE	L1	L1_AC_15	chr2:168173192-168173994+	chrUn_GL344917:10677-10970-
anoCar2	Lizard	LINE	L1	L1_AC_16	chr2:179110566-179112184+	chrLGa:6515001-6515388-
anoCar2	Lizard	LINE	L1	L1_AC_15	chr2:24607853-24610222-	chr1:202952854-202953139+
anoCar2	Lizard	LINE	L1	L1_AC_15	chr2:24607853-24610222-	chr1:246198041-246199687+
anoCar2	Lizard	LINE	L1	L1_AC_15	chr2:24607853-24610222-	chr1:28522851-28523956-
anoCar2	Lizard	LINE	L1	L1_AC_15	chr2:24607853-24610222-	chr1:70495243-70495514-
anoCar2	Lizard	LINE	L1	L1_AC_15	chr2:24607853-24610222-	chr2:172762727-172763438-
anoCar2	Lizard	LINE	L1	L1_AC_15	chr2:24607853-24610222-	chr3:131407594-131408350+
anoCar2	Lizard	LINE	L1	L1_AC_15	chr2:24607853-24610222-	chrUn_GL343312:489963-490716-
anoCar2	Lizard	LINE	L1	L1_AC_15	chr2:24607853-24610222-	chrUn_GL343312:530693-531440-
anoCar2	Lizard	LINE	L1	L1_AC_15	chr2:24607853-24610222-	chrUn_GL344356:12559-13275-
anoCar2	Lizard	LINE	L1	L1_AC_15	chr2:24607853-24610222-	chrUn_GL344917:10677-10970-
anoCar2	Lizard	LINE	L1	L1_AC_6	chr2:52596220-52597961-	chr2:63179389-63180700-
anoCar2	Lizard	LINE	L1	L1_AC_6	chr2:52596220-52597961-	chr3:132020368-132021940-
anoCar2	Lizard	LINE	L1	L1_AC_6	chr2:52596220-52597961-	chr3:179908832-179910576+
anoCar2	Lizard	LINE	L1	L1_AC_6	chr2:52596220-52597961-	chr3:19606521-19610095+
anoCar2	Lizard	LINE	L1	L1_AC_6	chr2:52596220-52597961-	chr4:143306512-143308637+
anoCar2	Lizard	LINE	L1	L1_AC_6	chr2:52596220-52597961-	chr4:3471770-3472606+
anoCar2	Lizard	LINE	L1	L1_AC_6	chr2:52596220-52597961-	chrUn_GL344686:12403-14069+
anoCar2	Lizard	LINE	L1	L1_AC_15	chr2:53812876-53813386-	chr1:127205697-127206236+
anoCar2	Lizard	LINE	L1	L1_AC_15	chr2:53812876-53813386-	chr1:17497934-17499127+
anoCar2	Lizard	LINE	L1	L1_AC_15	chr2:53812876-53813386-	chr1:202952854-202953139+
anoCar2	Lizard	LINE	L1	L1_AC_15	chr2:53812876-53813386-	chr1:246198041-246199687+
anoCar2	Lizard	LINE	L1	L1_AC_15	chr2:53812876-53813386-	chr1:28522851-28523956-
anoCar2	Lizard	LINE	L1	L1_AC_15	chr2:53812876-53813386-	chr1:70495243-70495514-
anoCar2	Lizard	LINE	L1	L1_AC_15	chr2:53812876-53813386-	chr2:172762727-172763438-
anoCar2	Lizard	LINE	L1	L1_AC_15	chr2:53812876-53813386-	chr2:175114998-175117162+
anoCar2	Lizard	LINE	L1	L1_AC_15	chr2:53812876-53813386-	chr3:115657473-115657737-
anoCar2	Lizard	LINE	L1	L1_AC_15	chr2:53812876-53813386-	chr3:131407594-131408350+
anoCar2	Lizard	LINE	L1	L1_AC_15	chr2:53812876-53813386-	chr3:187315387-187315969-
anoCar2	Lizard	LINE	L1	L1_AC_15	chr2:53812876-53813386-	chr5:121920430-121922575-
anoCar2	Lizard	LINE	L1	L1_AC_15	chr2:53812876-53813386-	chrUn_GL343257:377524-380671-
anoCar2	Lizard	LINE	L1	L1_AC_15	chr2:53812876-53813386-	chrUn_GL343312:489963-490716-
anoCar2	Lizard	LINE	L1	L1_AC_15	chr2:53812876-53813386-	chrUn_GL343312:530693-531440-
anoCar2	Lizard	LINE	L1	L1_AC_15	chr2:53812876-53813386-	chrUn_GL343648:54107-56180+
anoCar2	Lizard	LINE	L1	L1_AC_15	chr2:53812876-53813386-	chrUn_GL343710:2379-3037-
anoCar2	Lizard	LINE	L1	L1_AC_15	chr2:53812876-53813386-	chrUn_GL344356:12559-13275-
anoCar2	Lizard	LINE	L1	L1_AC_15	chr2:53812876-53813386-	chrUn_GL344917:10677-10970-
anoCar2	Lizard	LINE	L1	L1_AC_15	chr2:62491920-62492498+	chr1:127205697-127206236+
anoCar2	Lizard	LINE	L1	L1_AC_15	chr2:62491920-62492498+	chr1:17497934-17499127+
anoCar2	Lizard	LINE	L1	L1_AC_15	chr2:62491920-62492498+	chr1:202952854-202953139+
anoCar2	Lizard	LINE	L1	L1_AC_15	chr2:62491920-62492498+	chr1:246198041-246199687+
anoCar2	Lizard	LINE	L1	L1_AC_15	chr2:62491920-62492498+	chr1:28522851-28523956-
anoCar2	Lizard	LINE	L1	L1_AC_15	chr2:62491920-62492498+	chr2:172762727-172763438-
anoCar2	Lizard	LINE	L1	L1_AC_15	chr2:62491920-62492498+	chr2:175114998-175117162+
anoCar2	Lizard	LINE	L1	L1_AC_15	chr2:62491920-62492498+	chr3:131407594-131408350+
anoCar2	Lizard	LINE	L1	L1_AC_15	chr2:62491920-62492498+	chr3:187315387-187315969-
anoCar2	Lizard	LINE	L1	L1_AC_15	chr2:62491920-62492498+	chr5:85695450-85696088+
anoCar2	Lizard	LINE	L1	L1_AC_15	chr2:62491920-62492498+	chrUn_GL343312:489963-490716-
anoCar2	Lizard	LINE	L1	L1_AC_15	chr2:62491920-62492498+	chrUn_GL343312:530693-531440-
anoCar2	Lizard	LINE	L1	L1_AC_15	chr2:62491920-62492498+	chrUn_GL343710:2379-3037-
anoCar2	Lizard	LINE	L1	L1_AC_15	chr2:62491920-62492498+	chrUn_GL344356:12559-13275-
anoCar2	Lizard	LINE	L1	L1_AC_15	chr2:62491920-62492498+	chrUn_GL344917:10677-10970-
anoCar2	Lizard	LINE	L1	L1_AC_15	chr3:124244805-124248025+	chr1:127205697-127206236+
anoCar2	Lizard	LINE	L1	L1_AC_15	chr3:124244805-124248025+	chr1:17497934-17499127+
anoCar2	Lizard	LINE	L1	L1_AC_15	chr3:124244805-124248025+	chr1:202952854-202953139+
anoCar2	Lizard	LINE	L1	L1_AC_15	chr3:124244805-124248025+	chr1:246198041-246199687+
anoCar2	Lizard	LINE	L1	L1_AC_15	chr3:124244805-124248025+	chr1:28522851-28523956-
anoCar2	Lizard	LINE	L1	L1_AC_15	chr3:124244805-124248025+	chr1:70495243-70495514-
anoCar2	Lizard	LINE	L1	L1_AC_15	chr3:124244805-124248025+	chr2:172762727-172763438-
anoCar2	Lizard	LINE	L1	L1_AC_15	chr3:124244805-124248025+	chr2:175114998-175117162+
anoCar2	Lizard	LINE	L1	L1_AC_15	chr3:124244805-124248025+	chr3:131407594-131408350+
anoCar2	Lizard	LINE	L1	L1_AC_15	chr3:124244805-124248025+	chr3:187315387-187315969-
anoCar2	Lizard	LINE	L1	L1_AC_15	chr3:124244805-124248025+	chr5:85695450-85696088+
anoCar2	Lizard	LINE	L1	L1_AC_15	chr3:124244805-124248025+	chrUn_GL343312:489963-490716-
anoCar2	Lizard	LINE	L1	L1_AC_15	chr3:124244805-124248025+	chrUn_GL343312:530693-531440-
anoCar2	Lizard	LINE	L1	L1_AC_15	chr3:124244805-124248025+	chrUn_GL343710:2379-3037-
anoCar2	Lizard	LINE	L1	L1_AC_15	chr3:124244805-124248025+	chrUn_GL344356:12559-13275-
anoCar2	Lizard	LINE	L1	L1_AC_15	chr3:124718329-124720318+	chr1:127205697-127206236+
anoCar2	Lizard	LINE	L1	L1_AC_15	chr3:124718329-124720318+	chr1:17497934-17499127+
anoCar2	Lizard	LINE	L1	L1_AC_15	chr3:124718329-124720318+	chr1:202952854-202953139+
anoCar2	Lizard	LINE	L1	L1_AC_15	chr3:124718329-124720318+	chr1:246198041-246199687+
anoCar2	Lizard	LINE	L1	L1_AC_15	chr3:124718329-124720318+	chr1:28522851-28523956-
anoCar2	Lizard	LINE	L1	L1_AC_15	chr3:124718329-124720318+	chr1:70495243-70495514-
anoCar2	Lizard	LINE	L1	L1_AC_15	chr3:124718329-124720318+	chr2:172762727-172763438-
anoCar2	Lizard	LINE	L1	L1_AC_15	chr3:124718329-124720318+	chr2:175114998-175117162+
anoCar2	Lizard	LINE	L1	L1_AC_15	chr3:124718329-124720318+	chr3:131407594-131408350+
anoCar2	Lizard	LINE	L1	L1_AC_15	chr3:124718329-124720318+	chr3:187315387-187315969-
anoCar2	Lizard	LINE	L1	L1_AC_15	chr3:124718329-124720318+	chr5:85695450-85696088+
anoCar2	Lizard	LINE	L1	L1_AC_15	chr3:124718329-124720318+	chrUn_GL343312:489963-490716-
anoCar2	Lizard	LINE	L1	L1_AC_15	chr3:124718329-124720318+	chrUn_GL343312:530693-531440-
anoCar2	Lizard	LINE	L1	L1_AC_15	chr3:124718329-124720318+	chrUn_GL343710:2379-3037-
anoCar2	Lizard	LINE	L1	L1_AC_15	chr3:124718329-124720318+	chrUn_GL344356:12559-13275-
anoCar2	Lizard	LINE	L1	L1_AC_15	chr3:124718329-124720318+	chrUn_GL344917:10677-10970-
anoCar2	Lizard	LINE	L1	L1_AC_15	chr3:125980358-125981666-	chr1:127205697-127206236+
anoCar2	Lizard	LINE	L1	L1_AC_15	chr3:125980358-125981666-	chr1:17497934-17499127+
anoCar2	Lizard	LINE	L1	L1_AC_15	chr3:125980358-125981666-	chr1:246198041-246199687+
anoCar2	Lizard	LINE	L1	L1_AC_15	chr3:125980358-125981666-	chr1:28522851-28523956-
anoCar2	Lizard	LINE	L1	L1_AC_15	chr3:125980358-125981666-	chr3:187315387-187315969-
anoCar2	Lizard	LINE	L1	L1_AC_15	chr3:125980358-125981666-	chr5:85695450-85696088+
anoCar2	Lizard	LINE	L1	L1_AC_15	chr3:125980358-125981666-	chrUn_GL343710:2379-3037-
anoCar2	Lizard	LINE	L1	L1_AC_15	chr3:125980358-125981666-	chrUn_GL344356:12559-13275-
anoCar2	Lizard	LINE	L1	L1_AC_15	chr3:125980358-125981666-	chrUn_GL344917:10677-10970-
anoCar2	Lizard	LINE	L1	L1_AC_15	chr3:150682409-150685302+	chr1:17497934-17499127+
anoCar2	Lizard	LINE	L1	L1_AC_15	chr3:150682409-150685302+	chr1:202952854-202953139+
anoCar2	Lizard	LINE	L1	L1_AC_15	chr3:150682409-150685302+	chr1:246198041-246199687+
anoCar2	Lizard	LINE	L1	L1_AC_15	chr3:150682409-150685302+	chr1:28522851-28523956-
anoCar2	Lizard	LINE	L1	L1_AC_15	chr3:150682409-150685302+	chr2:172762727-172763438-
anoCar2	Lizard	LINE	L1	L1_AC_15	chr3:150682409-150685302+	chr3:131407594-131408350+
anoCar2	Lizard	LINE	L1	L1_AC_15	chr3:150682409-150685302+	chrUn_GL343312:489963-490716-
anoCar2	Lizard	LINE	L1	L1_AC_15	chr3:150682409-150685302+	chrUn_GL343312:530693-531440-
anoCar2	Lizard	LINE	L1	L1_AC_15	chr3:150682409-150685302+	chrUn_GL343710:2379-3037-
anoCar2	Lizard	LINE	L1	L1_AC_17	chr3:156204990-156206714-	chr1:110797946-110799948+
anoCar2	Lizard	LINE	L1	L1_AC_17	chr3:156204990-156206714-	chrUn_GL343562:281257-282567+
anoCar2	Lizard	LINE	L1	L1_AC_15	chr3:160344751-160347336-	chr1:127205697-127206236+
anoCar2	Lizard	LINE	L1	L1_AC_15	chr3:160344751-160347336-	chr1:17497934-17499127+
anoCar2	Lizard	LINE	L1	L1_AC_15	chr3:160344751-160347336-	chr1:202952854-202953139+
anoCar2	Lizard	LINE	L1	L1_AC_15	chr3:160344751-160347336-	chr1:246198041-246199687+
anoCar2	Lizard	LINE	L1	L1_AC_15	chr3:160344751-160347336-	chr1:28522851-28523956-
anoCar2	Lizard	LINE	L1	L1_AC_15	chr3:160344751-160347336-	chr1:70495243-70495514-
anoCar2	Lizard	LINE	L1	L1_AC_15	chr3:160344751-160347336-	chr2:172762727-172763438-
anoCar2	Lizard	LINE	L1	L1_AC_15	chr3:160344751-160347336-	chr2:175114998-175117162+
anoCar2	Lizard	LINE	L1	L1_AC_15	chr3:160344751-160347336-	chr3:131407594-131408350+
anoCar2	Lizard	LINE	L1	L1_AC_15	chr3:160344751-160347336-	chr3:187315387-187315969-
anoCar2	Lizard	LINE	L1	L1_AC_15	chr3:160344751-160347336-	chr5:85695450-85696088+
anoCar2	Lizard	LINE	L1	L1_AC_15	chr3:160344751-160347336-	chrUn_GL343312:489963-490716-
anoCar2	Lizard	LINE	L1	L1_AC_15	chr3:160344751-160347336-	chrUn_GL343312:530693-531440-
anoCar2	Lizard	LINE	L1	L1_AC_15	chr3:160344751-160347336-	chrUn_GL343710:2379-3037-
anoCar2	Lizard	LINE	L1	L1_AC_15	chr3:160344751-160347336-	chrUn_GL344356:12559-13275-
anoCar2	Lizard	LINE	L1	L1_AC_15	chr3:160344751-160347336-	chrUn_GL344917:10677-10970-
anoCar2	Lizard	LINE	L1	L1_AC_15	chr3:168587083-168592324-	chr1:127205697-127206236+
anoCar2	Lizard	LINE	L1	L1_AC_15	chr3:168587083-168592324-	chr1:17497934-17499127+
anoCar2	Lizard	LINE	L1	L1_AC_15	chr3:168587083-168592324-	chr1:202952854-202953139+
anoCar2	Lizard	LINE	L1	L1_AC_15	chr3:168587083-168592324-	chr1:246198041-246199687+
anoCar2	Lizard	LINE	L1	L1_AC_15	chr3:168587083-168592324-	chr1:249136213-249136593-
anoCar2	Lizard	LINE	L1	L1_AC_15	chr3:168587083-168592324-	chr1:28522851-28523956-
anoCar2	Lizard	LINE	L1	L1_AC_15	chr3:168587083-168592324-	chr1:70495243-70495514-
anoCar2	Lizard	LINE	L1	L1_AC_15	chr3:168587083-168592324-	chr2:172762727-172763438-
anoCar2	Lizard	LINE	L1	L1_AC_15	chr3:168587083-168592324-	chr2:175114998-175117162+
anoCar2	Lizard	LINE	L1	L1_AC_15	chr3:168587083-168592324-	chr3:131407594-131408350+
anoCar2	Lizard	LINE	L1	L1_AC_15	chr3:168587083-168592324-	chr3:187315387-187315969-
anoCar2	Lizard	LINE	L1	L1_AC_15	chr3:168587083-168592324-	chr5:85695450-85696088+
anoCar2	Lizard	LINE	L1	L1_AC_15	chr3:168587083-168592324-	chrUn_GL343312:489963-490716-
anoCar2	Lizard	LINE	L1	L1_AC_15	chr3:168587083-168592324-	chrUn_GL343312:530693-531440-
anoCar2	Lizard	LINE	L1	L1_AC_15	chr3:168587083-168592324-	chrUn_GL343710:2379-3037-
anoCar2	Lizard	LINE	L1	L1_AC_15	chr3:168587083-168592324-	chrUn_GL344356:12559-13275-
anoCar2	Lizard	LINE	L1	L1_AC_15	chr3:186819526-186820204+	chr1:127205697-127206236+
anoCar2	Lizard	LINE	L1	L1_AC_15	chr3:186819526-186820204+	chr1:17497934-17499127+
anoCar2	Lizard	LINE	L1	L1_AC_15	chr3:186819526-186820204+	chr1:202952854-202953139+
anoCar2	Lizard	LINE	L1	L1_AC_15	chr3:186819526-186820204+	chr1:246198041-246199687+
anoCar2	Lizard	LINE	L1	L1_AC_15	chr3:186819526-186820204+	chr1:28522851-28523956-
anoCar2	Lizard	LINE	L1	L1_AC_15	chr3:186819526-186820204+	chr1:70495243-70495514-
anoCar2	Lizard	LINE	L1	L1_AC_15	chr3:186819526-186820204+	chr2:172762727-172763438-
anoCar2	Lizard	LINE	L1	L1_AC_15	chr3:186819526-186820204+	chr2:175114998-175117162+
anoCar2	Lizard	LINE	L1	L1_AC_15	chr3:186819526-186820204+	chr3:131407594-131408350+
anoCar2	Lizard	LINE	L1	L1_AC_15	chr3:186819526-186820204+	chr3:187315387-187315969-
anoCar2	Lizard	LINE	L1	L1_AC_15	chr3:186819526-186820204+	chr5:85695450-85696088+
anoCar2	Lizard	LINE	L1	L1_AC_15	chr3:186819526-186820204+	chrUn_GL343312:489963-490716-
anoCar2	Lizard	LINE	L1	L1_AC_15	chr3:186819526-186820204+	chrUn_GL343312:530693-531440-
anoCar2	Lizard	LINE	L1	L1_AC_15	chr3:186819526-186820204+	chrUn_GL343710:2379-3037-
anoCar2	Lizard	LINE	L1	L1_AC_15	chr3:186819526-186820204+	chrUn_GL344356:12559-13275-
anoCar2	Lizard	LINE	L1	L1_AC_15	chr3:186819526-186820204+	chrUn_GL344917:10677-10970-
anoCar2	Lizard	LINE	L1	L1_AC_15	chr3:32985982-32991223-	chr1:127205697-127206236+
anoCar2	Lizard	LINE	L1	L1_AC_15	chr3:32985982-32991223-	chr1:17497934-17499127+
anoCar2	Lizard	LINE	L1	L1_AC_15	chr3:32985982-32991223-	chr1:202952854-202953139+
anoCar2	Lizard	LINE	L1	L1_AC_15	chr3:32985982-32991223-	chr1:246198041-246199687+
anoCar2	Lizard	LINE	L1	L1_AC_15	chr3:32985982-32991223-	chr1:28522851-28523956-
anoCar2	Lizard	LINE	L1	L1_AC_15	chr3:32985982-32991223-	chr1:70495243-70495514-
anoCar2	Lizard	LINE	L1	L1_AC_15	chr3:32985982-32991223-	chr2:172762727-172763438-
anoCar2	Lizard	LINE	L1	L1_AC_15	chr3:32985982-32991223-	chr2:175114998-175117162+
anoCar2	Lizard	LINE	L1	L1_AC_15	chr3:32985982-32991223-	chr3:131407594-131408350+
anoCar2	Lizard	LINE	L1	L1_AC_15	chr3:32985982-32991223-	chr3:187315387-187315969-
anoCar2	Lizard	LINE	L1	L1_AC_15	chr3:32985982-32991223-	chr5:85695450-85696088+
anoCar2	Lizard	LINE	L1	L1_AC_15	chr3:32985982-32991223-	chrUn_GL343312:489963-490716-
anoCar2	Lizard	LINE	L1	L1_AC_15	chr3:32985982-32991223-	chrUn_GL343312:530693-531440-
anoCar2	Lizard	LINE	L1	L1_AC_15	chr3:32985982-32991223-	chrUn_GL343710:2379-3037-
anoCar2	Lizard	LINE	L1	L1_AC_15	chr3:32985982-32991223-	chrUn_GL344356:12559-13275-
anoCar2	Lizard	LINE	L1	L1_AC_15	chr3:73726876-73731172+	chr1:127205697-127206236+
anoCar2	Lizard	LINE	L1	L1_AC_15	chr3:73726876-73731172+	chr1:17497934-17499127+
anoCar2	Lizard	LINE	L1	L1_AC_15	chr3:73726876-73731172+	chr1:202952854-202953139+
anoCar2	Lizard	LINE	L1	L1_AC_15	chr3:73726876-73731172+	chr1:246198041-246199687+
anoCar2	Lizard	LINE	L1	L1_AC_15	chr3:73726876-73731172+	chr1:28522851-28523956-
anoCar2	Lizard	LINE	L1	L1_AC_15	chr3:73726876-73731172+	chr1:70495243-70495514-
anoCar2	Lizard	LINE	L1	L1_AC_15	chr3:73726876-73731172+	chr2:172762727-172763438-
anoCar2	Lizard	LINE	L1	L1_AC_15	chr3:73726876-73731172+	chr2:175114998-175117162+
anoCar2	Lizard	LINE	L1	L1_AC_15	chr3:73726876-73731172+	chr3:131407594-131408350+
anoCar2	Lizard	LINE	L1	L1_AC_15	chr3:73726876-73731172+	chr3:187315387-187315969-
anoCar2	Lizard	LINE	L1	L1_AC_15	chr3:73726876-73731172+	chr5:85695450-85696088+
anoCar2	Lizard	LINE	L1	L1_AC_15	chr3:73726876-73731172+	chrUn_GL343312:489963-490716-
anoCar2	Lizard	LINE	L1	L1_AC_15	chr3:73726876-73731172+	chrUn_GL343312:530693-531440-
anoCar2	Lizard	LINE	L1	L1_AC_15	chr3:73726876-73731172+	chrUn_GL343710:2379-3037-
anoCar2	Lizard	LINE	L1	L1_AC_15	chr3:73726876-73731172+	chrUn_GL344356:12559-13275-
anoCar2	Lizard	LINE	L1	L1_AC_15	chr3:80047909-80049337-	chr1:127205697-127206236+
anoCar2	Lizard	LINE	L1	L1_AC_15	chr3:80047909-80049337-	chr1:17497934-17499127+
anoCar2	Lizard	LINE	L1	L1_AC_15	chr3:80047909-80049337-	chr1:202952854-202953139+
anoCar2	Lizard	LINE	L1	L1_AC_15	chr3:80047909-80049337-	chr1:246198041-246199687+
anoCar2	Lizard	LINE	L1	L1_AC_15	chr3:80047909-80049337-	chr1:28522851-28523956-
anoCar2	Lizard	LINE	L1	L1_AC_15	chr3:80047909-80049337-	chr1:70495243-70495514-
anoCar2	Lizard	LINE	L1	L1_AC_15	chr3:80047909-80049337-	chr2:172762727-172763438-
anoCar2	Lizard	LINE	L1	L1_AC_15	chr3:80047909-80049337-	chr2:175114998-175117162+
anoCar2	Lizard	LINE	L1	L1_AC_15	chr3:80047909-80049337-	chr3:131407594-131408350+
anoCar2	Lizard	LINE	L1	L1_AC_15	chr3:80047909-80049337-	chr3:187315387-187315969-
anoCar2	Lizard	LINE	L1	L1_AC_15	chr3:80047909-80049337-	chr5:85695450-85696088+
anoCar2	Lizard	LINE	L1	L1_AC_15	chr3:80047909-80049337-	chrUn_GL343312:489963-490716-
anoCar2	Lizard	LINE	L1	L1_AC_15	chr3:80047909-80049337-	chrUn_GL343312:530693-531440-
anoCar2	Lizard	LINE	L1	L1_AC_15	chr3:80047909-80049337-	chrUn_GL343710:2379-3037-
anoCar2	Lizard	LINE	L1	L1_AC_15	chr3:80047909-80049337-	chrUn_GL344356:12559-13275-
anoCar2	Lizard	LINE	L1	L1_AC_15	chr3:80047909-80049337-	chrUn_GL344917:10677-10970-
anoCar2	Lizard	LINE	L1	L1_AC_15	chr4:115609566-115614553-	chr1:17497934-17499127+
anoCar2	Lizard	LINE	L1	L1_AC_15	chr4:115609566-115614553-	chr1:202952854-202953139+
anoCar2	Lizard	LINE	L1	L1_AC_15	chr4:115609566-115614553-	chr1:246198041-246199687+
anoCar2	Lizard	LINE	L1	L1_AC_15	chr4:115609566-115614553-	chr1:28522851-28523956-
anoCar2	Lizard	LINE	L1	L1_AC_15	chr4:115609566-115614553-	chr2:172762727-172763438-
anoCar2	Lizard	LINE	L1	L1_AC_15	chr4:115609566-115614553-	chr3:131407594-131408350+
anoCar2	Lizard	LINE	L1	L1_AC_15	chr4:115609566-115614553-	chrUn_GL343312:489963-490716-
anoCar2	Lizard	LINE	L1	L1_AC_15	chr4:115609566-115614553-	chrUn_GL343312:530693-531440-
anoCar2	Lizard	LINE	L1	L1_AC_15	chr4:30195171-30198225-	chr1:17497934-17499127+
anoCar2	Lizard	LINE	L1	L1_AC_15	chr4:30195171-30198225-	chr1:202952854-202953139+
anoCar2	Lizard	LINE	L1	L1_AC_15	chr4:30195171-30198225-	chr1:246198041-246199687+
anoCar2	Lizard	LINE	L1	L1_AC_15	chr4:30195171-30198225-	chr1:28522851-28523956-
anoCar2	Lizard	LINE	L1	L1_AC_15	chr4:30195171-30198225-	chr2:172762727-172763438-
anoCar2	Lizard	LINE	L1	L1_AC_15	chr4:30195171-30198225-	chr3:131407594-131408350+
anoCar2	Lizard	LINE	L1	L1_AC_15	chr4:30195171-30198225-	chrUn_GL343312:489963-490716-
anoCar2	Lizard	LINE	L1	L1_AC_15	chr4:30195171-30198225-	chrUn_GL343312:530693-531440-
anoCar2	Lizard	LINE	L1	L1_AC_15	chr4:30195171-30198225-	chrUn_GL343710:2379-3037-
anoCar2	Lizard	LINE	L1	L1_AC_15	chr4:7045750-7046238+	chr1:127205697-127206236+
anoCar2	Lizard	LINE	L1	L1_AC_15	chr4:7045750-7046238+	chr1:17497934-17499127+
anoCar2	Lizard	LINE	L1	L1_AC_15	chr4:7045750-7046238+	chr1:202952854-202953139+
anoCar2	Lizard	LINE	L1	L1_AC_15	chr4:7045750-7046238+	chr1:246198041-246199687+
anoCar2	Lizard	LINE	L1	L1_AC_15	chr4:7045750-7046238+	chr1:28522851-28523956-
anoCar2	Lizard	LINE	L1	L1_AC_15	chr4:7045750-7046238+	chr2:172762727-172763438-
anoCar2	Lizard	LINE	L1	L1_AC_15	chr4:7045750-7046238+	chr2:175114998-175117162+
anoCar2	Lizard	LINE	L1	L1_AC_15	chr4:7045750-7046238+	chr3:131407594-131408350+
anoCar2	Lizard	LINE	L1	L1_AC_15	chr4:7045750-7046238+	chr3:187315387-187315969-
anoCar2	Lizard	LINE	L1	L1_AC_15	chr4:7045750-7046238+	chr5:85695450-85696088+
anoCar2	Lizard	LINE	L1	L1_AC_15	chr4:7045750-7046238+	chrUn_GL343312:489963-490716-
anoCar2	Lizard	LINE	L1	L1_AC_15	chr4:7045750-7046238+	chrUn_GL343312:530693-531440-
anoCar2	Lizard	LINE	L1	L1_AC_15	chr4:7045750-7046238+	chrUn_GL343710:2379-3037-
anoCar2	Lizard	LINE	L1	L1_AC_15	chr4:7045750-7046238+	chrUn_GL344356:12559-13275-
anoCar2	Lizard	LINE	L1	L1_AC_15	chr4:7045750-7046238+	chrUn_GL344917:10677-10970-
anoCar2	Lizard	LINE	L1	L1_AC_15	chr4:80097576-80098106+	chr1:127205697-127206236+
anoCar2	Lizard	LINE	L1	L1_AC_15	chr4:80097576-80098106+	chr1:17497934-17499127+
anoCar2	Lizard	LINE	L1	L1_AC_15	chr4:80097576-80098106+	chr1:202952854-202953139+
anoCar2	Lizard	LINE	L1	L1_AC_15	chr4:80097576-80098106+	chr1:246198041-246199687+
anoCar2	Lizard	LINE	L1	L1_AC_15	chr4:80097576-80098106+	chr1:28522851-28523956-
anoCar2	Lizard	LINE	L1	L1_AC_15	chr4:80097576-80098106+	chr1:70495243-70495514-
anoCar2	Lizard	LINE	L1	L1_AC_15	chr4:80097576-80098106+	chr2:172762727-172763438-
anoCar2	Lizard	LINE	L1	L1_AC_15	chr4:80097576-80098106+	chr2:175114998-175117162+
anoCar2	Lizard	LINE	L1	L1_AC_15	chr4:80097576-80098106+	chr3:131407594-131408350+
anoCar2	Lizard	LINE	L1	L1_AC_15	chr4:80097576-80098106+	chr3:187315387-187315969-
anoCar2	Lizard	LINE	L1	L1_AC_15	chr4:80097576-80098106+	chr5:85695450-85696088+
anoCar2	Lizard	LINE	L1	L1_AC_15	chr4:80097576-80098106+	chrUn_GL343312:489963-490716-
anoCar2	Lizard	LINE	L1	L1_AC_15	chr4:80097576-80098106+	chrUn_GL343312:530693-531440-
anoCar2	Lizard	LINE	L1	L1_AC_15	chr4:80097576-80098106+	chrUn_GL343648:54107-56180+
anoCar2	Lizard	LINE	L1	L1_AC_15	chr4:80097576-80098106+	chrUn_GL343710:2379-3037-
anoCar2	Lizard	LINE	L1	L1_AC_15	chr4:80097576-80098106+	chrUn_GL344356:12559-13275-
anoCar2	Lizard	LINE	L1	L1_AC_15	chr4:80097576-80098106+	chrUn_GL344917:10677-10970-
anoCar2	Lizard	LINE	L1	L1_AC_15	chr4:90957347-90958023+	chr1:17497934-17499127+
anoCar2	Lizard	LINE	L1	L1_AC_15	chr4:94596897-94597242-	chr1:127205697-127206236+
anoCar2	Lizard	LINE	L1	L1_AC_15	chr4:94596897-94597242-	chr1:202952854-202953139+
anoCar2	Lizard	LINE	L1	L1_AC_15	chr4:94596897-94597242-	chr1:28522851-28523956-
anoCar2	Lizard	LINE	L1	L1_AC_15	chr4:94596897-94597242-	chr2:172762727-172763438-
anoCar2	Lizard	LINE	L1	L1_AC_15	chr4:94596897-94597242-	chr2:175114998-175117162+
anoCar2	Lizard	LINE	L1	L1_AC_15	chr4:94596897-94597242-	chr3:131407594-131408350+
anoCar2	Lizard	LINE	L1	L1_AC_15	chr4:94596897-94597242-	chr3:187315387-187315969-
anoCar2	Lizard	LINE	L1	L1_AC_15	chr4:94596897-94597242-	chrUn_GL343710:2379-3037-
anoCar2	Lizard	LINE	L1	L1_AC_15	chr4:94596897-94597242-	chrUn_GL344356:12559-13275-
anoCar2	Lizard	LINE	L1	L1_AC_15	chr4:94596897-94597242-	chrUn_GL344917:10677-10970-
anoCar2	Lizard	LINE	L1	L1_AC_15	chr4:99243286-99244998-	chr1:17497934-17499127+
anoCar2	Lizard	LINE	L1	L1_AC_15	chr4:99243286-99244998-	chr1:202952854-202953139+
anoCar2	Lizard	LINE	L1	L1_AC_15	chr4:99243286-99244998-	chr1:246198041-246199687+
anoCar2	Lizard	LINE	L1	L1_AC_15	chr4:99243286-99244998-	chr1:28522851-28523956-
anoCar2	Lizard	LINE	L1	L1_AC_15	chr4:99243286-99244998-	chr2:172762727-172763438-
anoCar2	Lizard	LINE	L1	L1_AC_15	chr4:99243286-99244998-	chr3:131407594-131408350+
anoCar2	Lizard	LINE	L1	L1_AC_15	chr4:99243286-99244998-	chrUn_GL343312:489963-490716-
anoCar2	Lizard	LINE	L1	L1_AC_15	chr4:99243286-99244998-	chrUn_GL343312:530693-531440-
anoCar2	Lizard	LINE	L1	L1_AC_15	chr4:99243286-99244998-	chrUn_GL343710:2379-3037-
anoCar2	Lizard	LINE	L1	L1_AC_15	chr4:99243286-99244998-	chrUn_GL344917:10677-10970-
anoCar2	Lizard	LINE	L1	L1_AC_15	chr5:10612462-10615925+	chr1:127205697-127206236+
anoCar2	Lizard	LINE	L1	L1_AC_15	chr5:10612462-10615925+	chr1:17497934-17499127+
anoCar2	Lizard	LINE	L1	L1_AC_15	chr5:10612462-10615925+	chr1:246198041-246199687+
anoCar2	Lizard	LINE	L1	L1_AC_15	chr5:10612462-10615925+	chr1:28522851-28523956-
anoCar2	Lizard	LINE	L1	L1_AC_15	chr5:10612462-10615925+	chr3:187315387-187315969-
anoCar2	Lizard	LINE	L1	L1_AC_15	chr5:10612462-10615925+	chr5:85695450-85696088+
anoCar2	Lizard	LINE	L1	L1_AC_15	chr5:10612462-10615925+	chrUn_GL343710:2379-3037-
anoCar2	Lizard	LINE	L1	L1_AC_15	chr5:10612462-10615925+	chrUn_GL344356:12559-13275-
anoCar2	Lizard	LINE	L1	L1_AC_15	chr5:10612462-10615925+	chrUn_GL344917:10677-10970-
anoCar2	Lizard	LINE	L1	L1_AC_15	chr5:126938843-126939303+	chrUn_GL343710:2379-3037-
anoCar2	Lizard	LINE	L1	L1_AC_15	chr5:126938843-126939303+	chrUn_GL344356:12559-13275-
anoCar2	Lizard	LINE	L1	L1_AC_15	chr5:142570289-142575532+	chr1:127205697-127206236+
anoCar2	Lizard	LINE	L1	L1_AC_15	chr5:142570289-142575532+	chr1:17497934-17499127+
anoCar2	Lizard	LINE	L1	L1_AC_15	chr5:142570289-142575532+	chr1:202952854-202953139+
anoCar2	Lizard	LINE	L1	L1_AC_15	chr5:142570289-142575532+	chr1:246198041-246199687+
anoCar2	Lizard	LINE	L1	L1_AC_15	chr5:142570289-142575532+	chr1:28522851-28523956-
anoCar2	Lizard	LINE	L1	L1_AC_15	chr5:142570289-142575532+	chr1:70495243-70495514-
anoCar2	Lizard	LINE	L1	L1_AC_15	chr5:142570289-142575532+	chr2:172762727-172763438-
anoCar2	Lizard	LINE	L1	L1_AC_15	chr5:142570289-142575532+	chr2:175114998-175117162+
anoCar2	Lizard	LINE	L1	L1_AC_15	chr5:142570289-142575532+	chr3:131407594-131408350+
anoCar2	Lizard	LINE	L1	L1_AC_15	chr5:142570289-142575532+	chr3:187315387-187315969-
anoCar2	Lizard	LINE	L1	L1_AC_15	chr5:142570289-142575532+	chr5:85695450-85696088+
anoCar2	Lizard	LINE	L1	L1_AC_15	chr5:142570289-142575532+	chrUn_GL343312:489963-490716-
anoCar2	Lizard	LINE	L1	L1_AC_15	chr5:142570289-142575532+	chrUn_GL343312:530693-531440-
anoCar2	Lizard	LINE	L1	L1_AC_15	chr5:142570289-142575532+	chrUn_GL343710:2379-3037-
anoCar2	Lizard	LINE	L1	L1_AC_15	chr5:142570289-142575532+	chrUn_GL344356:12559-13275-
anoCar2	Lizard	LINE	L1	L1_AC_15	chr5:33590809-33592774-	chr1:127205697-127206236+
anoCar2	Lizard	LINE	L1	L1_AC_15	chr5:33590809-33592774-	chr1:17497934-17499127+
anoCar2	Lizard	LINE	L1	L1_AC_15	chr5:33590809-33592774-	chr1:202952854-202953139+
anoCar2	Lizard	LINE	L1	L1_AC_15	chr5:33590809-33592774-	chr1:246198041-246199687+
anoCar2	Lizard	LINE	L1	L1_AC_15	chr5:33590809-33592774-	chr1:28522851-28523956-
anoCar2	Lizard	LINE	L1	L1_AC_15	chr5:33590809-33592774-	chr1:70495243-70495514-
anoCar2	Lizard	LINE	L1	L1_AC_15	chr5:33590809-33592774-	chr2:172762727-172763438-
anoCar2	Lizard	LINE	L1	L1_AC_15	chr5:33590809-33592774-	chr2:175114998-175117162+
anoCar2	Lizard	LINE	L1	L1_AC_15	chr5:33590809-33592774-	chr3:131407594-131408350+
anoCar2	Lizard	LINE	L1	L1_AC_15	chr5:33590809-33592774-	chr3:187315387-187315969-
anoCar2	Lizard	LINE	L1	L1_AC_15	chr5:33590809-33592774-	chr5:85695450-85696088+
anoCar2	Lizard	LINE	L1	L1_AC_15	chr5:33590809-33592774-	chrUn_GL343312:489963-490716-
anoCar2	Lizard	LINE	L1	L1_AC_15	chr5:33590809-33592774-	chrUn_GL343312:530693-531440-
anoCar2	Lizard	LINE	L1	L1_AC_15	chr5:33590809-33592774-	chrUn_GL343710:2379-3037-
anoCar2	Lizard	LINE	L1	L1_AC_15	chr5:33590809-33592774-	chrUn_GL344356:12559-13275-
anoCar2	Lizard	LINE	L1	L1_AC_15	chr5:33590809-33592774-	chrUn_GL344917:10677-10970-
anoCar2	Lizard	LINE	L1	L1_AC_15	chr5:87291234-87293981-	chr1:127205697-127206236+
anoCar2	Lizard	LINE	L1	L1_AC_15	chr5:87291234-87293981-	chr1:17497934-17499127+
anoCar2	Lizard	LINE	L1	L1_AC_15	chr5:87291234-87293981-	chr1:202952854-202953139+
anoCar2	Lizard	LINE	L1	L1_AC_15	chr5:87291234-87293981-	chr1:246198041-246199687+
anoCar2	Lizard	LINE	L1	L1_AC_15	chr5:87291234-87293981-	chr1:28522851-28523956-
anoCar2	Lizard	LINE	L1	L1_AC_15	chr5:87291234-87293981-	chr1:70495243-70495514-
anoCar2	Lizard	LINE	L1	L1_AC_15	chr5:87291234-87293981-	chr2:172762727-172763438-
anoCar2	Lizard	LINE	L1	L1_AC_15	chr5:87291234-87293981-	chr2:175114998-175117162+
anoCar2	Lizard	LINE	L1	L1_AC_15	chr5:87291234-87293981-	chr3:131407594-131408350+
anoCar2	Lizard	LINE	L1	L1_AC_15	chr5:87291234-87293981-	chr3:187315387-187315969-
anoCar2	Lizard	LINE	L1	L1_AC_15	chr5:87291234-87293981-	chr5:85695450-85696088+
anoCar2	Lizard	LINE	L1	L1_AC_15	chr5:87291234-87293981-	chrUn_GL343312:489963-490716-
anoCar2	Lizard	LINE	L1	L1_AC_15	chr5:87291234-87293981-	chrUn_GL343312:530693-531440-
anoCar2	Lizard	LINE	L1	L1_AC_15	chr5:87291234-87293981-	chrUn_GL343710:2379-3037-
anoCar2	Lizard	LINE	L1	L1_AC_15	chr5:87291234-87293981-	chrUn_GL344356:12559-13275-
anoCar2	Lizard	LINE	L1	L1_AC_15	chr5:87291234-87293981-	chrUn_GL344917:10677-10970-
anoCar2	Lizard	LINE	L1	L1_AC_15	chr6:30288020-30288508+	chr1:127205697-127206236+
anoCar2	Lizard	LINE	L1	L1_AC_15	chr6:30288020-30288508+	chr1:17497934-17499127+
anoCar2	Lizard	LINE	L1	L1_AC_15	chr6:30288020-30288508+	chr1:202952854-202953139+
anoCar2	Lizard	LINE	L1	L1_AC_15	chr6:30288020-30288508+	chr1:246198041-246199687+
anoCar2	Lizard	LINE	L1	L1_AC_15	chr6:30288020-30288508+	chr1:28522851-28523956-
anoCar2	Lizard	LINE	L1	L1_AC_15	chr6:30288020-30288508+	chr1:70495243-70495514-
anoCar2	Lizard	LINE	L1	L1_AC_15	chr6:30288020-30288508+	chr2:172762727-172763438-
anoCar2	Lizard	LINE	L1	L1_AC_15	chr6:30288020-30288508+	chr2:175114998-175117162+
anoCar2	Lizard	LINE	L1	L1_AC_15	chr6:30288020-30288508+	chr3:131407594-131408350+
anoCar2	Lizard	LINE	L1	L1_AC_15	chr6:30288020-30288508+	chr3:187315387-187315969-
anoCar2	Lizard	LINE	L1	L1_AC_15	chr6:30288020-30288508+	chr5:85695450-85696088+
anoCar2	Lizard	LINE	L1	L1_AC_15	chr6:30288020-30288508+	chrUn_GL343312:489963-490716-
anoCar2	Lizard	LINE	L1	L1_AC_15	chr6:30288020-30288508+	chrUn_GL343312:530693-531440-
anoCar2	Lizard	LINE	L1	L1_AC_15	chr6:30288020-30288508+	chrUn_GL343648:54107-56180+
anoCar2	Lizard	LINE	L1	L1_AC_15	chr6:30288020-30288508+	chrUn_GL343710:2379-3037-
anoCar2	Lizard	LINE	L1	L1_AC_15	chr6:30288020-30288508+	chrUn_GL344356:12559-13275-
anoCar2	Lizard	LINE	L1	L1_AC_15	chr6:30288020-30288508+	chrUn_GL344917:10677-10970-
anoCar2	Lizard	LINE	L1	L1_AC_15	chr6:54998112-55004259-	chr1:17497934-17499127+
anoCar2	Lizard	LINE	L1	L1_AC_15	chr6:54998112-55004259-	chr1:202952854-202953139+
anoCar2	Lizard	LINE	L1	L1_AC_15	chr6:54998112-55004259-	chr1:246198041-246199687+
anoCar2	Lizard	LINE	L1	L1_AC_15	chr6:54998112-55004259-	chr1:28522851-28523956-
anoCar2	Lizard	LINE	L1	L1_AC_15	chr6:54998112-55004259-	chr2:172762727-172763438-
anoCar2	Lizard	LINE	L1	L1_AC_15	chr6:54998112-55004259-	chr3:131407594-131408350+
anoCar2	Lizard	LINE	L1	L1_AC_15	chr6:54998112-55004259-	chrUn_GL343312:489963-490716-
anoCar2	Lizard	LINE	L1	L1_AC_15	chr6:54998112-55004259-	chrUn_GL343312:530693-531440-
anoCar2	Lizard	LINE	L1	L1_AC_15	chr6:54998112-55004259-	chrUn_GL343710:2379-3037-
anoCar2	Lizard	LINE	L1	L1_AC_15	chr6:54998112-55004259-	chrUn_GL344356:12559-13275-
anoCar2	Lizard	LINE	L1	L1_AC_15	chr6:55176134-55179139+	chr1:127205697-127206236+
anoCar2	Lizard	LINE	L1	L1_AC_15	chr6:55176134-55179139+	chr1:17497934-17499127+
anoCar2	Lizard	LINE	L1	L1_AC_15	chr6:55176134-55179139+	chr1:202952854-202953139+
anoCar2	Lizard	LINE	L1	L1_AC_15	chr6:55176134-55179139+	chr1:246198041-246199687+
anoCar2	Lizard	LINE	L1	L1_AC_15	chr6:55176134-55179139+	chr1:28522851-28523956-
anoCar2	Lizard	LINE	L1	L1_AC_15	chr6:55176134-55179139+	chr1:70495243-70495514-
anoCar2	Lizard	LINE	L1	L1_AC_15	chr6:55176134-55179139+	chr2:172762727-172763438-
anoCar2	Lizard	LINE	L1	L1_AC_15	chr6:55176134-55179139+	chr2:175114998-175117162+
anoCar2	Lizard	LINE	L1	L1_AC_15	chr6:55176134-55179139+	chr3:131407594-131408350+
anoCar2	Lizard	LINE	L1	L1_AC_15	chr6:55176134-55179139+	chr3:187315387-187315969-
anoCar2	Lizard	LINE	L1	L1_AC_15	chr6:55176134-55179139+	chr5:85695450-85696088+
anoCar2	Lizard	LINE	L1	L1_AC_15	chr6:55176134-55179139+	chrUn_GL343312:489963-490716-
anoCar2	Lizard	LINE	L1	L1_AC_15	chr6:55176134-55179139+	chrUn_GL343312:530693-531440-
anoCar2	Lizard	LINE	L1	L1_AC_15	chr6:55176134-55179139+	chrUn_GL343710:2379-3037-
anoCar2	Lizard	LINE	L1	L1_AC_15	chr6:55176134-55179139+	chrUn_GL344356:12559-13275-
anoCar2	Lizard	LINE	L1	L1_AC_15	chr6:55176134-55179139+	chrUn_GL344917:10677-10970-
anoCar2	Lizard	LINE	L1	L1_AC_15	chr6:55430828-55431469-	chr1:127205697-127206236+
anoCar2	Lizard	LINE	L1	L1_AC_15	chr6:55430828-55431469-	chr1:17497934-17499127+
anoCar2	Lizard	LINE	L1	L1_AC_15	chr6:55430828-55431469-	chr1:202952854-202953139+
anoCar2	Lizard	LINE	L1	L1_AC_15	chr6:55430828-55431469-	chr1:246198041-246199687+
anoCar2	Lizard	LINE	L1	L1_AC_15	chr6:55430828-55431469-	chr1:28522851-28523956-
anoCar2	Lizard	LINE	L1	L1_AC_15	chr6:55430828-55431469-	chr1:70495243-70495514-
anoCar2	Lizard	LINE	L1	L1_AC_15	chr6:55430828-55431469-	chr2:172762727-172763438-
anoCar2	Lizard	LINE	L1	L1_AC_15	chr6:55430828-55431469-	chr2:175114998-175117162+
anoCar2	Lizard	LINE	L1	L1_AC_15	chr6:55430828-55431469-	chr3:131407594-131408350+
anoCar2	Lizard	LINE	L1	L1_AC_15	chr6:55430828-55431469-	chr3:187315387-187315969-
anoCar2	Lizard	LINE	L1	L1_AC_15	chr6:55430828-55431469-	chr5:85695450-85696088+
anoCar2	Lizard	LINE	L1	L1_AC_15	chr6:55430828-55431469-	chrUn_GL343312:489963-490716-
anoCar2	Lizard	LINE	L1	L1_AC_15	chr6:55430828-55431469-	chrUn_GL343312:530693-531440-
anoCar2	Lizard	LINE	L1	L1_AC_15	chr6:55430828-55431469-	chrUn_GL343710:2379-3037-
anoCar2	Lizard	LINE	L1	L1_AC_15	chr6:55430828-55431469-	chrUn_GL344356:12559-13275-
anoCar2	Lizard	LINE	L1	L1_AC_15	chr6:55430828-55431469-	chrUn_GL344917:10677-10970-
anoCar2	Lizard	LINE	L1	L1_AC_15	chr6:66451969-66452716-	chr1:127205697-127206236+
anoCar2	Lizard	LINE	L1	L1_AC_15	chr6:66451969-66452716-	chr1:17497934-17499127+
anoCar2	Lizard	LINE	L1	L1_AC_15	chr6:66451969-66452716-	chr1:202952854-202953139+
anoCar2	Lizard	LINE	L1	L1_AC_15	chr6:66451969-66452716-	chr1:246198041-246199687+
anoCar2	Lizard	LINE	L1	L1_AC_15	chr6:66451969-66452716-	chr1:28522851-28523956-
anoCar2	Lizard	LINE	L1	L1_AC_15	chr6:66451969-66452716-	chr1:70495243-70495514-
anoCar2	Lizard	LINE	L1	L1_AC_15	chr6:66451969-66452716-	chr2:172762727-172763438-
anoCar2	Lizard	LINE	L1	L1_AC_15	chr6:66451969-66452716-	chr2:175114998-175117162+
anoCar2	Lizard	LINE	L1	L1_AC_15	chr6:66451969-66452716-	chr2:190840192-190841415+
anoCar2	Lizard	LINE	L1	L1_AC_15	chr6:66451969-66452716-	chr3:115657473-115657737-
anoCar2	Lizard	LINE	L1	L1_AC_15	chr6:66451969-66452716-	chr3:131407594-131408350+
anoCar2	Lizard	LINE	L1	L1_AC_15	chr6:66451969-66452716-	chr3:187315387-187315969-
anoCar2	Lizard	LINE	L1	L1_AC_15	chr6:66451969-66452716-	chr5:85695450-85696088+
anoCar2	Lizard	LINE	L1	L1_AC_15	chr6:66451969-66452716-	chrUn_GL343312:489963-490716-
anoCar2	Lizard	LINE	L1	L1_AC_15	chr6:66451969-66452716-	chrUn_GL343312:530693-531440-
anoCar2	Lizard	LINE	L1	L1_AC_15	chr6:66451969-66452716-	chrUn_GL343710:2379-3037-
anoCar2	Lizard	LINE	L1	L1_AC_15	chr6:66451969-66452716-	chrUn_GL344356:12559-13275-
anoCar2	Lizard	LINE	L1	L1_AC_15	chr6:66451969-66452716-	chrUn_GL344917:10677-10970-
anoCar2	Lizard	LINE	L1	L1_AC_16	chr6:77403897-77407582-	chr2:141206642-141207347+
anoCar2	Lizard	LINE	L1	L1-27_ACar	chrLGc:2362330-2362931-	chr4:143874100-143874659-
anoCar2	Lizard	LINE	L1	L1-27_ACar	chrLGc:2362330-2362931-	chr6:43017350-43017944-
anoCar2	Lizard	LINE	L1	L1_AC_16	chrUn_AAWZ02040732:469-1107-	chr1:214003515-214007203-
anoCar2	Lizard	LINE	L1	L1_AC_16	chrUn_AAWZ02040732:469-1107-	chr1:2495876-2496514-
anoCar2	Lizard	LINE	L1	L1_AC_16	chrUn_AAWZ02040732:469-1107-	chr1:251274011-251276576-
anoCar2	Lizard	LINE	L1	L1_AC_16	chrUn_AAWZ02040732:469-1107-	chr1:74814956-74815162+
anoCar2	Lizard	LINE	L1	L1_AC_16	chrUn_AAWZ02040732:469-1107-	chr2:161968038-161971719+
anoCar2	Lizard	LINE	L1	L1_AC_16	chrUn_AAWZ02040732:469-1107-	chr2:37610-38057+
anoCar2	Lizard	LINE	L1	L1_AC_16	chrUn_AAWZ02040732:469-1107-	chr3:136167272-136170953+
anoCar2	Lizard	LINE	L1	L1_AC_16	chrUn_AAWZ02040732:469-1107-	chr3:76951967-76954260-
anoCar2	Lizard	LINE	L1	L1_AC_16	chrUn_AAWZ02040732:469-1107-	chr4:109606344-109608191+
anoCar2	Lizard	LINE	L1	L1_AC_16	chrUn_AAWZ02040732:469-1107-	chr4:35252384-35256000+
anoCar2	Lizard	LINE	L1	L1_AC_16	chrUn_AAWZ02040732:469-1107-	chrLGc:3601561-3605253-
anoCar2	Lizard	LINE	L1	L1_AC_16	chrUn_AAWZ02040732:469-1107-	chrUn_AAWZ02039300:6360-6622-
anoCar2	Lizard	LINE	L1	L1_AC_16	chrUn_AAWZ02040732:469-1107-	chrUn_AAWZ02041462:3361-4767+
anoCar2	Lizard	LINE	L1	L1_AC_16	chrUn_AAWZ02040732:469-1107-	chrUn_GL343215:573070-573591-
anoCar2	Lizard	LINE	L1	L1_AC_16	chrUn_AAWZ02040732:469-1107-	chrUn_GL343311:686071-686592+
anoCar2	Lizard	LINE	L1	L1_AC_16	chrUn_AAWZ02040732:469-1107-	chrUn_GL343374:649128-649312-
anoCar2	Lizard	LINE	L1	L1_AC_16	chrUn_AAWZ02040732:469-1107-	chrUn_GL343399:23798-25966-
anoCar2	Lizard	LINE	L1	L1_AC_16	chrUn_AAWZ02040732:469-1107-	chrUn_GL343449:278744-279282+
anoCar2	Lizard	LINE	L1	L1_AC_16	chrUn_AAWZ02040732:469-1107-	chrUn_GL343572:104348-105274+
anoCar2	Lizard	LINE	L1	L1_AC_16	chrUn_AAWZ02040732:469-1107-	chrUn_GL343948:96806-97076-
anoCar2	Lizard	LINE	L1	L1_AC_16	chrUn_AAWZ02040732:469-1107-	chrUn_GL344098:55618-56112+
anoCar2	Lizard	LINE	L1	L1_AC_16	chrUn_AAWZ02040732:469-1107-	chrUn_GL344351:19051-19499+
anoCar2	Lizard	LINE	L1	L1_AC_16	chrUn_AAWZ02040732:469-1107-	chrUn_GL345049:1927-2896-
anoCar2	Lizard	LINE	L1	L1_AC_15	chrUn_AAWZ02040827:4620-5267+	chr2:175114998-175117162+
anoCar2	Lizard	LINE	L1	L1_AC_15	chrUn_AAWZ02040827:4620-5267+	chr3:187315387-187315969-
anoCar2	Lizard	LINE	L1	L1_AC_15	chrUn_AAWZ02040827:4620-5267+	chrUn_GL344917:10677-10970-
anoCar2	Lizard	LINE	L1	L1_AC_15	chrUn_AAWZ02040836:4588-6429-	chr1:127205697-127206236+
anoCar2	Lizard	LINE	L1	L1_AC_15	chrUn_AAWZ02040836:4588-6429-	chr1:17497934-17499127+
anoCar2	Lizard	LINE	L1	L1_AC_15	chrUn_AAWZ02040836:4588-6429-	chr1:202952854-202953139+
anoCar2	Lizard	LINE	L1	L1_AC_15	chrUn_AAWZ02040836:4588-6429-	chr1:246198041-246199687+
anoCar2	Lizard	LINE	L1	L1_AC_15	chrUn_AAWZ02040836:4588-6429-	chr1:28522851-28523956-
anoCar2	Lizard	LINE	L1	L1_AC_15	chrUn_AAWZ02040836:4588-6429-	chr1:70495243-70495514-
anoCar2	Lizard	LINE	L1	L1_AC_15	chrUn_AAWZ02040836:4588-6429-	chr2:172762727-172763438-
anoCar2	Lizard	LINE	L1	L1_AC_15	chrUn_AAWZ02040836:4588-6429-	chr2:175114998-175117162+
anoCar2	Lizard	LINE	L1	L1_AC_15	chrUn_AAWZ02040836:4588-6429-	chr3:131407594-131408350+
anoCar2	Lizard	LINE	L1	L1_AC_15	chrUn_AAWZ02040836:4588-6429-	chr3:187315387-187315969-
anoCar2	Lizard	LINE	L1	L1_AC_15	chrUn_AAWZ02040836:4588-6429-	chr5:85695450-85696088+
anoCar2	Lizard	LINE	L1	L1_AC_15	chrUn_AAWZ02040836:4588-6429-	chrUn_GL343312:489963-490716-
anoCar2	Lizard	LINE	L1	L1_AC_15	chrUn_AAWZ02040836:4588-6429-	chrUn_GL343312:530693-531440-
anoCar2	Lizard	LINE	L1	L1_AC_15	chrUn_AAWZ02040836:4588-6429-	chrUn_GL343710:2379-3037-
anoCar2	Lizard	LINE	L1	L1_AC_15	chrUn_AAWZ02040836:4588-6429-	chrUn_GL344356:12559-13275-
anoCar2	Lizard	LINE	L1	L1_AC_15	chrUn_AAWZ02040836:4588-6429-	chrUn_GL344917:10677-10970-
anoCar2	Lizard	LINE	L1	L1_AC_15	chrUn_AAWZ02041474:1603-5280+	chr1:127205697-127206236+
anoCar2	Lizard	LINE	L1	L1_AC_15	chrUn_AAWZ02041474:1603-5280+	chr1:17497934-17499127+
anoCar2	Lizard	LINE	L1	L1_AC_15	chrUn_AAWZ02041474:1603-5280+	chr1:202952854-202953139+
anoCar2	Lizard	LINE	L1	L1_AC_15	chrUn_AAWZ02041474:1603-5280+	chr1:246198041-246199687+
anoCar2	Lizard	LINE	L1	L1_AC_15	chrUn_AAWZ02041474:1603-5280+	chr1:28522851-28523956-
anoCar2	Lizard	LINE	L1	L1_AC_15	chrUn_AAWZ02041474:1603-5280+	chr1:70495243-70495514-
anoCar2	Lizard	LINE	L1	L1_AC_15	chrUn_AAWZ02041474:1603-5280+	chr2:172762727-172763438-
anoCar2	Lizard	LINE	L1	L1_AC_15	chrUn_AAWZ02041474:1603-5280+	chr2:175114998-175117162+
anoCar2	Lizard	LINE	L1	L1_AC_15	chrUn_AAWZ02041474:1603-5280+	chr3:131407594-131408350+
anoCar2	Lizard	LINE	L1	L1_AC_15	chrUn_AAWZ02041474:1603-5280+	chr3:187315387-187315969-
anoCar2	Lizard	LINE	L1	L1_AC_15	chrUn_AAWZ02041474:1603-5280+	chr5:85695450-85696088+
anoCar2	Lizard	LINE	L1	L1_AC_15	chrUn_AAWZ02041474:1603-5280+	chrUn_GL343312:489963-490716-
anoCar2	Lizard	LINE	L1	L1_AC_15	chrUn_AAWZ02041474:1603-5280+	chrUn_GL343312:530693-531440-
anoCar2	Lizard	LINE	L1	L1_AC_15	chrUn_AAWZ02041474:1603-5280+	chrUn_GL343710:2379-3037-
anoCar2	Lizard	LINE	L1	L1_AC_15	chrUn_AAWZ02041474:1603-5280+	chrUn_GL344356:12559-13275-
anoCar2	Lizard	LINE	L1	L1_AC_15	chrUn_GL343193:6657109-6657856+	chrUn_GL343312:489963-490716-
anoCar2	Lizard	LINE	L1	L1_AC_15	chrUn_GL343193:6657109-6657856+	chrUn_GL343312:530693-531440-
anoCar2	Lizard	LINE	L1	L1_AC_15	chrUn_GL343193:6657109-6657856+	chrUn_GL343710:2379-3037-
anoCar2	Lizard	LINE	L1	L1_AC_15	chrUn_GL343193:6657109-6657856+	chrUn_GL344356:12559-13275-
anoCar2	Lizard	LINE	L1	L1_AC_15	chrUn_GL343193:6657109-6657856+	chrUn_GL344917:10677-10970-
anoCar2	Lizard	LINE	L1	L1_AC_9	chrUn_GL343194:6127094-6127894+	chr4:83953424-83953865+
anoCar2	Lizard	LINE	L1	L1_AC_15	chrUn_GL343196:1253337-1253863+	chrUn_GL343312:489963-490716-
anoCar2	Lizard	LINE	L1	L1_AC_15	chrUn_GL343196:1253337-1253863+	chrUn_GL343312:530693-531440-
anoCar2	Lizard	LINE	L1	L1_AC_15	chrUn_GL343196:1253337-1253863+	chrUn_GL343710:2379-3037-
anoCar2	Lizard	LINE	L1	L1_AC_16	chrUn_GL343263:1594086-1594636-	chrUn_GL343731:156562-156800+
anoCar2	Lizard	LINE	L1	L1_AC_15	chrUn_GL343276:796544-797896+	chr1:127205697-127206236+
anoCar2	Lizard	LINE	L1	L1_AC_15	chrUn_GL343276:796544-797896+	chr1:17497934-17499127+
anoCar2	Lizard	LINE	L1	L1_AC_15	chrUn_GL343276:796544-797896+	chr1:202952854-202953139+
anoCar2	Lizard	LINE	L1	L1_AC_15	chrUn_GL343276:796544-797896+	chr1:246198041-246199687+
anoCar2	Lizard	LINE	L1	L1_AC_15	chrUn_GL343276:796544-797896+	chr1:28522851-28523956-
anoCar2	Lizard	LINE	L1	L1_AC_15	chrUn_GL343276:796544-797896+	chr1:70495243-70495514-
anoCar2	Lizard	LINE	L1	L1_AC_15	chrUn_GL343276:796544-797896+	chr2:172762727-172763438-
anoCar2	Lizard	LINE	L1	L1_AC_15	chrUn_GL343276:796544-797896+	chr2:175114998-175117162+
anoCar2	Lizard	LINE	L1	L1_AC_15	chrUn_GL343276:796544-797896+	chr2:190840192-190841415+
anoCar2	Lizard	LINE	L1	L1_AC_15	chrUn_GL343276:796544-797896+	chr3:115657473-115657737-
anoCar2	Lizard	LINE	L1	L1_AC_15	chrUn_GL343276:796544-797896+	chr3:131407594-131408350+
anoCar2	Lizard	LINE	L1	L1_AC_15	chrUn_GL343276:796544-797896+	chr3:187315387-187315969-
anoCar2	Lizard	LINE	L1	L1_AC_15	chrUn_GL343276:796544-797896+	chr5:121920430-121922575-
anoCar2	Lizard	LINE	L1	L1_AC_15	chrUn_GL343276:796544-797896+	chr5:85695450-85696088+
anoCar2	Lizard	LINE	L1	L1_AC_15	chrUn_GL343276:796544-797896+	chrUn_GL343312:489963-490716-
anoCar2	Lizard	LINE	L1	L1_AC_15	chrUn_GL343276:796544-797896+	chrUn_GL343312:530693-531440-
anoCar2	Lizard	LINE	L1	L1_AC_15	chrUn_GL343276:796544-797896+	chrUn_GL343710:2379-3037-
anoCar2	Lizard	LINE	L1	L1_AC_15	chrUn_GL343276:796544-797896+	chrUn_GL344356:12559-13275-
anoCar2	Lizard	LINE	L1	L1_AC_15	chrUn_GL343276:796544-797896+	chrUn_GL344917:10677-10970-
anoCar2	Lizard	LINE	L1	L1_AC_15	chrUn_GL343287:1484631-1486161-	chrUn_GL343312:489963-490716-
anoCar2	Lizard	LINE	L1	L1_AC_15	chrUn_GL343287:1484631-1486161-	chrUn_GL343312:530693-531440-
anoCar2	Lizard	LINE	L1	L1_AC_15	chrUn_GL343287:1484631-1486161-	chrUn_GL343710:2379-3037-
anoCar2	Lizard	LINE	L1	L1_AC_15	chrUn_GL343287:1484631-1486161-	chrUn_GL344356:12559-13275-
anoCar2	Lizard	LINE	L1	L1_AC_15	chrUn_GL343287:1484631-1486161-	chrUn_GL344917:10677-10970-
anoCar2	Lizard	LINE	L1	L1_AC_15	chrUn_GL343295:80570-86720-	chr1:17497934-17499127+
anoCar2	Lizard	LINE	L1	L1_AC_15	chrUn_GL343295:80570-86720-	chr1:246198041-246199687+
anoCar2	Lizard	LINE	L1	L1_AC_15	chrUn_GL343295:80570-86720-	chr1:249136213-249136593-
anoCar2	Lizard	LINE	L1	L1_AC_15	chrUn_GL343295:80570-86720-	chr1:28522851-28523956-
anoCar2	Lizard	LINE	L1	L1_AC_15	chrUn_GL343295:80570-86720-	chr2:172762727-172763438-
anoCar2	Lizard	LINE	L1	L1_AC_15	chrUn_GL343295:80570-86720-	chr3:131407594-131408350+
anoCar2	Lizard	LINE	L1	L1_AC_15	chrUn_GL343295:80570-86720-	chrUn_GL343312:489963-490716-
anoCar2	Lizard	LINE	L1	L1_AC_15	chrUn_GL343295:80570-86720-	chrUn_GL343312:530693-531440-
anoCar2	Lizard	LINE	L1	L1_AC_15	chrUn_GL343295:80570-86720-	chrUn_GL344356:12559-13275-
anoCar2	Lizard	LINE	L1	L1_AC_15	chrUn_GL343319:934922-936343-	chr1:127205697-127206236+
anoCar2	Lizard	LINE	L1	L1_AC_15	chrUn_GL343319:934922-936343-	chr1:17497934-17499127+
anoCar2	Lizard	LINE	L1	L1_AC_15	chrUn_GL343319:934922-936343-	chr1:202952854-202953139+
anoCar2	Lizard	LINE	L1	L1_AC_15	chrUn_GL343319:934922-936343-	chr1:246198041-246199687+
anoCar2	Lizard	LINE	L1	L1_AC_15	chrUn_GL343319:934922-936343-	chr1:28522851-28523956-
anoCar2	Lizard	LINE	L1	L1_AC_15	chrUn_GL343319:934922-936343-	chr1:70495243-70495514-
anoCar2	Lizard	LINE	L1	L1_AC_15	chrUn_GL343319:934922-936343-	chr2:172762727-172763438-
anoCar2	Lizard	LINE	L1	L1_AC_15	chrUn_GL343319:934922-936343-	chr2:175114998-175117162+
anoCar2	Lizard	LINE	L1	L1_AC_15	chrUn_GL343319:934922-936343-	chr3:131407594-131408350+
anoCar2	Lizard	LINE	L1	L1_AC_15	chrUn_GL343319:934922-936343-	chr3:187315387-187315969-
anoCar2	Lizard	LINE	L1	L1_AC_15	chrUn_GL343319:934922-936343-	chr5:85695450-85696088+
anoCar2	Lizard	LINE	L1	L1_AC_15	chrUn_GL343319:934922-936343-	chrUn_GL343303:1508511-1509077+
anoCar2	Lizard	LINE	L1	L1_AC_15	chrUn_GL343319:934922-936343-	chrUn_GL343312:489963-490716-
anoCar2	Lizard	LINE	L1	L1_AC_15	chrUn_GL343319:934922-936343-	chrUn_GL343312:530693-531440-
anoCar2	Lizard	LINE	L1	L1_AC_15	chrUn_GL343319:934922-936343-	chrUn_GL343710:2379-3037-
anoCar2	Lizard	LINE	L1	L1_AC_15	chrUn_GL343319:934922-936343-	chrUn_GL344356:12559-13275-
anoCar2	Lizard	LINE	L1	L1_AC_15	chrUn_GL343319:934922-936343-	chrUn_GL344917:10677-10970-
anoCar2	Lizard	LINE	L1	L1_AC_20	chrUn_GL343371:994311-995016-	chrUn_GL343344:276954-277812+
anoCar2	Lizard	LINE	L1	L1_AC_15	chrUn_GL343397:805128-805728+	chr1:127205697-127206236+
anoCar2	Lizard	LINE	L1	L1_AC_15	chrUn_GL343397:805128-805728+	chr1:17497934-17499127+
anoCar2	Lizard	LINE	L1	L1_AC_15	chrUn_GL343397:805128-805728+	chr1:246198041-246199687+
anoCar2	Lizard	LINE	L1	L1_AC_15	chrUn_GL343397:805128-805728+	chr1:28522851-28523956-
anoCar2	Lizard	LINE	L1	L1_AC_15	chrUn_GL343397:805128-805728+	chr3:187315387-187315969-
anoCar2	Lizard	LINE	L1	L1_AC_15	chrUn_GL343397:805128-805728+	chrUn_GL343710:2379-3037-
anoCar2	Lizard	LINE	L1	L1_AC_15	chrUn_GL343397:805128-805728+	chrUn_GL344356:12559-13275-
anoCar2	Lizard	LINE	L1	L1_AC_15	chrUn_GL343397:805128-805728+	chrUn_GL344917:10677-10970-
anoCar2	Lizard	LINE	L1	L1_AC_15	chrUn_GL343407:408961-410926+	chr1:127205697-127206236+
anoCar2	Lizard	LINE	L1	L1_AC_15	chrUn_GL343407:408961-410926+	chr1:17497934-17499127+
anoCar2	Lizard	LINE	L1	L1_AC_15	chrUn_GL343407:408961-410926+	chr1:202952854-202953139+
anoCar2	Lizard	LINE	L1	L1_AC_15	chrUn_GL343407:408961-410926+	chr1:246198041-246199687+
anoCar2	Lizard	LINE	L1	L1_AC_15	chrUn_GL343407:408961-410926+	chr1:28522851-28523956-
anoCar2	Lizard	LINE	L1	L1_AC_15	chrUn_GL343407:408961-410926+	chr1:70495243-70495514-
anoCar2	Lizard	LINE	L1	L1_AC_15	chrUn_GL343407:408961-410926+	chr2:172762727-172763438-
anoCar2	Lizard	LINE	L1	L1_AC_15	chrUn_GL343407:408961-410926+	chr2:175114998-175117162+
anoCar2	Lizard	LINE	L1	L1_AC_15	chrUn_GL343407:408961-410926+	chr3:131407594-131408350+
anoCar2	Lizard	LINE	L1	L1_AC_15	chrUn_GL343407:408961-410926+	chr3:187315387-187315969-
anoCar2	Lizard	LINE	L1	L1_AC_15	chrUn_GL343407:408961-410926+	chr5:85695450-85696088+
anoCar2	Lizard	LINE	L1	L1_AC_15	chrUn_GL343407:408961-410926+	chrUn_GL343303:1508511-1509077+
anoCar2	Lizard	LINE	L1	L1_AC_15	chrUn_GL343407:408961-410926+	chrUn_GL343312:489963-490716-
anoCar2	Lizard	LINE	L1	L1_AC_15	chrUn_GL343407:408961-410926+	chrUn_GL343312:530693-531440-
anoCar2	Lizard	LINE	L1	L1_AC_15	chrUn_GL343407:408961-410926+	chrUn_GL343710:2379-3037-
anoCar2	Lizard	LINE	L1	L1_AC_15	chrUn_GL343407:408961-410926+	chrUn_GL344356:12559-13275-
anoCar2	Lizard	LINE	L1	L1_AC_15	chrUn_GL343407:408961-410926+	chrUn_GL344917:10677-10970-
anoCar2	Lizard	LINE	L1	L1_AC_15	chrUn_GL343415:697695-702333+	chr1:17497934-17499127+
anoCar2	Lizard	LINE	L1	L1_AC_15	chrUn_GL343415:697695-702333+	chr1:246198041-246199687+
anoCar2	Lizard	LINE	L1	L1_AC_15	chrUn_GL343415:697695-702333+	chr1:28522851-28523956-
anoCar2	Lizard	LINE	L1	L1_AC_15	chrUn_GL343415:697695-702333+	chr3:187315387-187315969-
anoCar2	Lizard	LINE	L1	L1_AC_15	chrUn_GL343415:697695-702333+	chrUn_GL344356:12559-13275-
anoCar2	Lizard	LINE	L1	L1_AC_19	chrUn_GL343447:208793-209288+	chr2:126883420-126883794+
anoCar2	Lizard	LINE	L1	L1_AC_15	chrUn_GL343540:330451-330829+	chr1:28522851-28523956-
anoCar2	Lizard	LINE	L1	L1_AC_15	chrUn_GL344001:58617-59221+	chr1:17497934-17499127+
anoCar2	Lizard	LINE	L1	L1_AC_15	chrUn_GL344001:58617-59221+	chr1:28522851-28523956-
anoCar2	Lizard	LINE	L1	L1_AC_15	chrUn_GL344001:58617-59221+	chr3:187315387-187315969-
anoCar2	Lizard	LINE	L1	L1_AC_9	chrUn_GL344042:89185-89854+	chr3:119409862-119410818+
anoCar2	Lizard	LINE	L1	L1_AC_9	chrUn_GL344042:89185-89854+	chr6:52582976-52583842-
anoCar2	Lizard	LINE	L1	L1_AC_9	chrUn_GL344042:89185-89854+	chrUn_GL343365:933547-934392+
anoCar2	Lizard	LINE	L1	L1_AC_15	chrUn_GL344198:49008-50167+	chr1:17497934-17499127+
anoCar2	Lizard	LINE	L1	L1_AC_15	chrUn_GL344198:49008-50167+	chr1:28522851-28523956-
anoCar2	Lizard	LINE	L1	L1_AC_16	chrUn_GL344351:19051-19499+	chr1:100706723-100707054+
anoCar2	Lizard	LINE	L1	L1_AC_16	chrUn_GL344351:19051-19499+	chr2:80327408-80328046+
anoCar2	Lizard	LINE	L1	L1_AC_16	chrUn_GL344351:19051-19499+	chrUn_GL343310:337962-338512-
anoCar2	Lizard	LINE	L1	L1_AC_16	chrUn_GL344351:19051-19499+	chrUn_GL343500:284906-285381+
anoCar2	Lizard	LINE	L1	L1_AC_16	chrUn_GL344448:23736-24420-	chr1:100706723-100707054+
anoCar2	Lizard	LINE	L1	L1_AC_16	chrUn_GL344448:23736-24420-	chr3:136167272-136170953+
anoCar2	Lizard	LINE	L1	L1_AC_16	chrUn_GL344448:23736-24420-	chr4:35252384-35256000+
anoCar2	Lizard	LINE	L1	L1_AC_16	chrUn_GL344448:23736-24420-	chrUn_GL343202:3029966-3030460+
anoCar2	Lizard	LINE	L1	L1_AC_16	chrUn_GL344448:23736-24420-	chrUn_GL343310:337962-338512-
anoCar2	Lizard	LINE	L2	L2-1B_ACar	chr1:116117237-116117482+	chr3:116777329-116777960-
anoCar2	Lizard	LINE	L2	L2-1B_ACar	chr1:116117237-116117482+	chr3:140061245-140061670-
anoCar2	Lizard	LINE	L2	L2-1B_ACar	chr1:116117237-116117482+	chr5:35660738-35660967+
anoCar2	Lizard	LINE	L2	L2_AC_2	chr1:126656348-126656514+	chrUn_GL343919:42811-42978-
anoCar2	Lizard	LINE	L2	L2-1B_ACar	chr1:178321311-178321904-	chr3:140061245-140061670-
anoCar2	Lizard	LINE	L2	L2_AC_6	chr1:195381108-195381304-	chr1:11555101-11555283-
anoCar2	Lizard	LINE	L2	L2-1B_ACar	chr1:218294588-218294779+	chr3:140061245-140061670-
anoCar2	Lizard	LINE	L2	L2-1B_ACar	chr1:218294588-218294779+	chr5:35660738-35660967+
anoCar2	Lizard	LINE	L2	L2_AC_12	chr2:130596799-130597998+	chr1:10382403-10383346-
anoCar2	Lizard	LINE	L2	L2-1_ACar	chr3:100020789-100021208+	chr3:152937572-152939269+
anoCar2	Lizard	LINE	L2	L2-1_ACar	chr3:100020789-100021208+	chr3:154949715-154951570+
anoCar2	Lizard	LINE	L2	L2-1_ACar	chr3:100020789-100021208+	chr3:157225150-157226585+
anoCar2	Lizard	LINE	L2	L2-1_ACar	chr3:100020789-100021208+	chr3:166514504-166516356+
anoCar2	Lizard	LINE	L2	L2-1_ACar	chr3:100020789-100021208+	chr3:177403905-177405032-
anoCar2	Lizard	LINE	L2	L2-1_ACar	chr3:100020789-100021208+	chr3:186295607-186296290+
anoCar2	Lizard	LINE	L2	L2-1_ACar	chr3:100020789-100021208+	chr3:187112898-187114150+
anoCar2	Lizard	LINE	L2	L2-1_ACar	chr3:100020789-100021208+	chr3:196484684-196485598-
anoCar2	Lizard	LINE	L2	L2-1_ACar	chr3:100020789-100021208+	chr4:103421713-103424673-
anoCar2	Lizard	LINE	L2	L2-1_ACar	chr3:100020789-100021208+	chr4:10424254-10425661+
anoCar2	Lizard	LINE	L2	L2-1_ACar	chr3:100020789-100021208+	chr4:105217202-105218393+
anoCar2	Lizard	LINE	L2	L2-1_ACar	chr3:100020789-100021208+	chr4:111268380-111270983+
anoCar2	Lizard	LINE	L2	L2-1_ACar	chr3:100020789-100021208+	chr4:116798328-116799826+
[truncated: 121 more rows]
